# Supplementary material for: A neomorphic cancer cell-specific role of MAGE-A4 in trans-lesion synthesis
Source: Nat Commun. 2016 Jul 5;7:12105. doi: 10.1038/ncomms12105 (PMC4935975; doi:10.1038/ncomms12105)
Supplement: Supplementary Data 1 — AD18 Mass Spec SAINT Analysis [file ncomms12105-s2.xlsx]

## Sheet: WT HA-RAD18
Supplementary Data 1 RAD18 Mass Spec SAINT Analysis
SAINT Name: RAD18 WT NEW DATA
Saint Bait	Prey	PreyGeneID	PreyGeneName	Spec	Total Spec	Max Spec	Number Rep	Prob	iProb	ctrlCounts	Avg SAINT	Max SAINT
RAD18	P49459	7319	UBE2A	12|14|7	33	14	3	1	1.00|1.00|1.00	0|0|0	1	1
RAD18	Q92974	9181	ARHGEF2	6|10|9	25	10	3	1	1.00|1.00|1.00	0|0|0	0.9993	1
RAD18	P43358	4103	MAGEA4	29|36|37	102	37	3	1	1.00|1.00|1.00	2|1|4	1	1
RAD18	P78527	5591	PRKDC	28|85|69	182	85	3	0.99	0.96|1.00|1.00	2|10|11	0.9853	1
RAD18	Q6NZI2	284119	PTRF	17|10|12	39	17	3	0.99	1.00|0.97|0.99	2|1|3	0.9887	1
RAD18	O95573	2181	ACSL3	3|3|6	12	6	3	0.99	0.98|0.98|0.99	0|0|0	0.9847	0.994
RAD18	Q00610	1213	CLTC	9|9|11	29	11	3	0.97	0.97|0.96|1.00	0|1|5	0.9773	0.996
RAD18	P68104	1915	EEF1A1	47|43|44	134	47	3	0.96	1.00|0.92|0.97	3|17|20	0.9607	1
RAD18	Q9P2J5	51520	LARS	3|14|10	27	14	3	0.96	0.90|1.00|1.00	0|0|0	0.9627	0.996
RAD18	P08243	440	ASNS	2|7|3	12	7	3	0.95	0.89|0.99|0.97	0|0|0	0.95	0.988
RAD18	P42704	10128	LRPPRC	6|30|23	59	30	3	0.93	0.80|1.00|1.00	0|3|0	0.9313	0.998
RAD18	P12004	5111	PCNA	3|8|2	13	8	3	0.93	0.95|0.98|0.87	0|0|0	0.9327	0.978
RAD18	Q9HAV4	57510	XPO5	2|6|5	13	6	3	0.92	0.78|0.99|0.98	0|0|0	0.9173	0.986
RAD18	Q03135	857	CAV1	4|4|3	11	4	3	0.92	0.95|0.95|0.89	1|0|0	0.9307	0.952
RAD18	O95373	10527	IPO7	10|5|6	21	10	3	0.91	0.99|0.83|0.94	0|2|1	0.9233	0.994
RAD18	P08107	3304	HSPA1B	17|22|21	60	22	3	0.89	0.80|0.91|0.93	0|10|9	0.8793	0.928
RAD18	P04843	6184	RPN1	4|4|4	12	4	3	0.89	0.91|0.86|0.87	0|0|2	0.88	0.908
RAD18	Q92616	10985	GCN1L1	17|15|21	53	21	3	0.87	0.91|0.75|0.97	0|9|7	0.876	0.968
RAD18	O43852	813	CALU	2|3|2	7	3	3	0.86	0.87|0.93|0.87	0|0|0	0.89	0.932
RAD18	P10809	3329	HSPD1	5|14|13	32	14	3	0.85	0.52|1.00|1.00	0|0|6	0.84	1
RAD18	P38646	3313	HSPA9	12|22|12	46	22	3	0.85	0.83|0.99|0.72	0|4|9	0.8453	0.992
RAD18	O14980	7514	XPO1	2|6|5	13	6	3	0.85	0.61|0.98|0.96	0|0|1	0.8487	0.98
RAD18	P07814	2058	EPRS	2|10|12	24	12	3	0.82	0.53|0.98|0.99	0|0|0	0.8293	0.986
RAD18	O43615	10469	TIMM44	1|3|5	9	5	3	0.79	0.50|0.93|0.96	0|0|0	0.796	0.956
RAD18	P25705	498	ATP5A1	2|3|3	8	3	3	0.79	0.71|0.87|0.87	0|1|0	0.8167	0.87
RAD18	P62826	5901	RAN	2|3|2	7	3	3	0.79	0.76|0.83|0.76	0|0|1	0.784	0.828
RAD18	P17987	6950	TCP1	1|4|5	10	5	3	0.78	0.45|0.97|0.97	0|0|0	0.7967	0.972
RAD18	O43175	26227	PHGDH	3|2|1	6	3	3	0.78	0.91|0.86|0.51	0|0|0	0.7607	0.908
RAD18	Q13501	8878	SQSTM1	12|3|7	22	12	3	0.77	1.00|0.31|0.93	1|0|3	0.746	1
RAD18	P56192	4141	MARS	2|8|12	22	12	3	0.77	0.38|0.99|0.99	0|0|2	0.7853	0.994
RAD18	P14868	1615	DARS	1|4|2	7	4	3	0.77	0.57|0.92|0.84	0|0|0	0.7767	0.92
RAD18	P35580	4628	MYH10	14|4|16	34	16	3	0.76	1.00|0.26|1.00	0|1|2	0.754	1
RAD18	P63146	7320	UBE2B	1|5|10	16	10	3	0.74	0.38|0.93|0.94	0|0|0	0.748	0.94
RAD18	Q9NYL9	29766	TMOD3	10|3|1	14	10	3	0.73	0.97|0.93|0.33	0|0|0	0.7393	0.966
RAD18	Q14204	1778	DYNC1H1	1|8|12	21	12	3	0.71	0.06|1.00|1.00	0|0|1	0.6873	1
RAD18	P55060	1434	CSE1L	2|17|17	36	17	3	0.71	0.14|1.00|0.99	0|0|2	0.712	0.998
RAD18	P54136	5917	RARS	1|10|7	18	10	3	0.7	0.11|1.00|1.00	0|1|0	0.7013	0.998
RAD18	P06493	983	CDK1	1|3|1	5	3	3	0.69	0.57|0.86|0.58	0|0|0	0.67	0.864
RAD18	P41252	3376	IARS	1|8|8	17	8	3	0.68	0.16|0.97|0.97	0|0|0	0.6987	0.966
RAD18	Q15046	3735	KARS	0|6|7	13	7	3	0.66	0.00|0.98|0.97	0|0|0	0.65	0.976
RAD18	Q3ZCQ8	92609	TIMM50	1|7|5	13	7	3	0.65	0.04|0.97|0.90	0|2|1	0.636	0.97
RAD18	Q9UNF1	10916	MAGED2	1|6|7	14	7	3	0.65	0.06|0.92|0.97	0|0|3	0.6507	0.97
RAD18	Q13263	10155	TRIM28	0|8|6	14	8	3	0.65	0.00|0.97|0.97	0|0|0	0.6453	0.968
RAD18	P40939	3030	HADHA	0|4|4	8	4	3	0.65	0.00|0.92|0.93	0|0|0	0.6147	0.926
RAD18	P11177	5162	PDHB	1|2|1	4	2	3	0.65	0.54|0.82|0.56	0|0|0	0.6427	0.822
RAD18	P47914	6159	RPL29	2|3|2	7	3	3	0.65	0.59|0.80|0.56	0|0|2	0.648	0.796
RAD18	P46734	5606	MAP2K3	1|1|2	4	2	3	0.64	0.60|0.53|0.79	0|0|0	0.638	0.786
RAD18	P43246	4436	MSH2	1|2|2	5	2	3	0.64	0.46|0.73|0.74	0|0|0	0.64	0.736
RAD18	P35579	4627	MYH9	39|20|30	89	39	3	0.63	1.00|0.01|0.87	4|10|16	0.628	1
RAD18	P61221	6059	ABCE1	0|4|4	8	4	3	0.63	0.00|0.88|0.89	0|1|1	0.592	0.894
RAD18	Q5VYK3	23392	KIAA0368	1|4|3	8	4	3	0.63	0.37|0.79|0.75	0|0|0	0.6367	0.794
RAD18	Q8NBJ7	25870	SUMF2	1|2|3	6	3	3	0.63	0.46|0.69|0.78	0|0|1	0.6433	0.784
RAD18	O00203	8546	AP3B1	0|6|4	10	6	3	0.62	0.00|0.98|0.88	0|1|1	0.62	0.984
RAD18	P39656	1650	DDOST	1|2|1	4	2	3	0.62	0.52|0.80|0.54	0|0|0	0.616	0.796
RAD18	P42166	7112	TMPO	1|3|2	6	3	3	0.61	0.36|0.82|0.67	0|0|1	0.618	0.822
RAD18	P40937	5985	RFC5	1|2|1	4	2	3	0.61	0.53|0.77|0.58	0|0|0	0.628	0.77
RAD18	Q15293	5954	RCN1	0|4|4	8	4	3	0.6	0.00|0.91|0.91	0|0|0	0.606	0.91
RAD18	Q16576	5931	RBBP7	0|3|3	6	3	3	0.6	0.00|0.91|0.87	0|0|0	0.592	0.906
RAD18	O14950	103910	MYL12B	0|4|5	9	5	3	0.6	0.00|0.90|0.91	0|0|0	0.6007	0.906
RAD18	Q96T76	64210	MMS19	2|2|3	7	3	3	0.6	0.55|0.45|0.76	0|0|2	0.588	0.764
RAD18	Q8N442	60558	GUF1	1|2|1	4	2	3	0.59	0.46|0.75|0.45	0|0|0	0.5513	0.75
RAD18	Q9Y230	10856	RUVBL2	2|12|9	23	12	3	0.58	0.00|0.93|0.78	0|3|6	0.5727	0.934
RAD18	Q9Y265	8607	RUVBL1	4|13|8	25	13	3	0.57	0.02|0.97|0.64	0|5|4	0.5413	0.972
RAD18	O15355	5496	PPM1G	0|4|3	7	4	3	0.57	0.00|0.89|0.80	0|0|2	0.5633	0.892
RAD18	P49368	7203	CCT3	0|3|2	5	3	3	0.57	0.00|0.87|0.80	0|0|0	0.556	0.87
RAD18	Q13601	11103	KRR1	0|2|2	4	2	3	0.57	0.00|0.82|0.82	0|0|0	0.544	0.816
RAD18	P06576	506	ATP5B	3|5|2	10	5	3	0.56	0.65|0.88|0.26	0|1|2	0.5953	0.878
RAD18	P56182	8568	RRP1	0|2|2	4	2	3	0.56	0.00|0.80|0.82	0|0|0	0.5407	0.822
RAD18	P40227	908	CCT6A	1|3|5	9	5	3	0.55	0.08|0.63|0.92	0|0|3	0.5433	0.924
RAD18	Q9BVP2	26354	GNL3	0|3|3	6	3	3	0.55	0.00|0.85|0.87	0|1|0	0.5727	0.872
RAD18	Q9BZE4	23560	GTPBP4	0|2|3	5	3	3	0.55	0.00|0.73|0.85	0|0|0	0.526	0.852
RAD18	Q9Y5B9	11198	SUPT16H	5|15|15	35	15	3	0.55	0.00|0.78|0.85	4|2|7	0.5427	0.85
RAD18	P01766		P01766	0|3|2	5	3	3	0.55	0.00|0.81|0.76	0|0|0	0.5247	0.814
RAD18	P61011	6729	SRP54	0|2|2	4	2	3	0.55	0.00|0.76|0.78	0|0|0	0.5147	0.784
RAD18	P78344	1982	EIF4G2	0|3|3	6	3	3	0.55	0.00|0.71|0.76	0|1|1	0.492	0.762
RAD18	P49321	4678	NASP	0|2|3	5	3	3	0.54	0.00|0.62|0.89	0|0|1	0.504	0.888
RAD18	Q15059	8019	BRD3	0|4|3	7	4	3	0.54	0.00|0.89|0.79	0|2|0	0.558	0.886
RAD18	Q13428	6949	TCOF1	0|7|8	15	8	3	0.54	0.00|0.74|0.88	3|3|1	0.5413	0.882
RAD18	O14646	1105	CHD1	0|3|8	11	8	3	0.53	0.00|0.62|0.98	0|0|2	0.5333	0.984
RAD18	Q14315	2318	FLNC	0|3|7	10	7	3	0.53	0.00|0.63|0.95	0|0|2	0.5267	0.95
RAD18	Q14257	5955	RCN2	0|3|2	5	3	3	0.53	0.00|0.88|0.80	0|0|0	0.5607	0.882
RAD18	Q16543	11140	CDC37	1|4|5	10	5	3	0.53	0.06|0.74|0.86	0|1|2	0.554	0.864
RAD18	P31946	7529	YWHAB	0|2|3	5	3	3	0.51	0.00|0.69|0.83	0|0|1	0.506	0.83
RAD18	O00148	10212	DDX39A	11|16|11	38	16	3	0.51	0.39|0.82|0.30	1|6|7	0.504	0.816
RAD18	P13639	1938	EEF2	3|13|12	28	13	3	0.51	0.00|0.78|0.74	0|4|8	0.508	0.78
RAD18	P78371	10576	CCT2	0|2|3	5	3	3	0.5	0.00|0.65|0.84	0|0|1	0.4993	0.844
RAD18	Q9UNS2	8533	COPS3	0|2|2	4	2	3	0.5	0.00|0.78|0.75	0|0|0	0.51	0.782
RAD18	Q9Y4L1	10525	HYOU1	0|3|2	5	3	3	0.5	0.00|0.77|0.64	0|0|0	0.4713	0.774
RAD18	P23588	1975	EIF4B	0|2|2	4	2	3	0.5	0.00|0.73|0.75	0|0|0	0.496	0.754
RAD18	Q04837	6742	SSBP1	0|2|2	4	2	3	0.5	0.00|0.75|0.72	0|0|0	0.492	0.754
RAD18	P63010	163	AP2B1	1|2|1	4	2	3	0.49	0.43|0.64|0.37	0|0|0	0.4773	0.64
RAD18	P62140	5500	PPP1CB	2|13|1	16	13	3	0.48	0.42|0.99|0.07	0|1|1	0.492	0.988
RAD18	P49736	4171	MCM2	0|4|5	9	5	3	0.48	0.00|0.66|0.85	0|3|1	0.5027	0.852
RAD18	Q9UHB9	6730	SRP68	0|2|2	4	2	3	0.48	0.00|0.74|0.77	0|0|0	0.502	0.766
RAD18	Q9UBE0	10055	SAE1	0|2|2	4	2	3	0.48	0.00|0.74|0.72	0|1|0	0.486	0.738
RAD18	Q96QD8	54407	SLC38A2	6|1|1	8	6	3	0.47	0.96|0.21|0.24	0|0|1	0.472	0.96
RAD18	P36873	5501	PPP1CC	1|13|0	14	13	3	0.47	0.37|0.93|0.00	0|0|0	0.4313	0.928
RAD18	O76021	26156	RSL1D1	0|6|3	9	6	3	0.47	0.00|0.91|0.59	0|1|2	0.5	0.912
RAD18	P62258	7531	YWHAE	2|3|6	11	6	3	0.47	0.17|0.38|0.90	0|0|4	0.484	0.902
RAD18	P28072	5694	PSMB6	0|1|3	4	3	3	0.47	0.00|0.52|0.82	0|0|0	0.4467	0.822
RAD18	Q9BQG0	10514	MYBBP1A	0|7|8	15	8	3	0.47	0.00|0.70|0.81	1|3|3	0.504	0.814
RAD18	Q86VP6	55832	CAND1	0|2|3	5	3	3	0.46	0.00|0.62|0.83	0|0|1	0.4807	0.826
RAD18	P48643	22948	CCT5	0|2|2	4	2	3	0.46	0.00|0.67|0.73	0|0|1	0.4667	0.734
RAD18	P52701	2956	MSH6	2|8|7	17	8	3	0.46	0.00|0.73|0.69	0|4|3	0.472	0.73
RAD18	Q15369	6921	TCEB1	0|2|1	3	2	3	0.46	0.00|0.71|0.59	0|0|0	0.4353	0.712
RAD18	Q9UHB6	51474	LIMA1	54|0|2	56	54	3	0.45	0.99|0.00|0.35	0|0|0	0.4467	0.986
RAD18	P20700	4001	LMNB1	1|1|4	6	4	3	0.45	0.22|0.16|0.90	0|0|2	0.426	0.898
RAD18	P53618	1315	COPB1	1|3|4	8	4	3	0.45	0.08|0.52|0.77	0|2|1	0.4567	0.774
RAD18	P20618	5689	PSMB1	0|1|2	3	2	3	0.45	0.00|0.56|0.72	0|0|0	0.4247	0.718
RAD18	P0C0S5	3015	H2AFZ	1|7|3	11	7	3	0.44	0.01|0.94|0.35	0|1|3	0.432	0.936
RAD18	Q9Y221	51388	NIP7	1|1|4	6	4	3	0.44	0.22|0.22|0.89	0|0|2	0.444	0.89
RAD18	Q09666	79026	AHNAK	1|14|10	25	14	3	0.44	0.00|0.80|0.45	0|3|9	0.4167	0.798
RAD18	Q9Y5M8	58477	SRPRB	0|1|2	3	2	3	0.44	0.00|0.53|0.74	0|0|0	0.4233	0.738
RAD18	P78358	246100	CTAG1A	0|2|1	3	2	3	0.44	0.00|0.73|0.59	0|0|0	0.4427	0.734
RAD18	P26640	7407	VARS	2|1|1	4	2	3	0.44	0.60|0.33|0.34	0|0|0	0.4213	0.6
RAD18	P13667	9601	PDIA4	0|3|5	8	5	3	0.43	0.00|0.37|0.78	0|1|3	0.3833	0.776
RAD18	Q16698	1666	DECR1	0|2|3	5	3	3	0.43	0.00|0.51|0.74	0|1|1	0.4173	0.738
RAD18	P51858	3068	HDGF	0|3|2	5	3	3	0.43	0.00|0.71|0.50	0|1|1	0.4033	0.706
RAD18	Q13610	11137	PWP1	0|2|3	5	3	3	0.42	0.00|0.47|0.78	0|1|1	0.416	0.78
RAD18	P50213	3419	IDH3A	0|2|1	3	2	3	0.42	0.00|0.75|0.51	0|0|0	0.4193	0.748
RAD18	O75531	8815	BANF1	0|2|1	3	2	3	0.42	0.00|0.73|0.48	0|0|1	0.4047	0.734
RAD18	O95816	9532	BAG2	3|3|1	7	3	3	0.42	0.62|0.52|0.06	0|2|1	0.4013	0.62
RAD18	P28066	5686	PSMA5	0|1|3	4	3	3	0.41	0.00|0.38|0.83	0|0|1	0.4033	0.83
RAD18	A6NMY6	304	ANXA2P2	2|1|0	3	2	3	0.41	0.78|0.48|0.00	0|0|0	0.4193	0.776
RAD18	P17980	5702	PSMC3	0|1|2	3	2	3	0.41	0.00|0.49|0.76	0|0|0	0.4153	0.756
RAD18	Q9P031	29080	CCDC59	0|2|1	3	2	3	0.41	0.00|0.74|0.44	0|1|0	0.392	0.736
RAD18	O14818	5688	PSMA7	0|2|1	3	2	3	0.41	0.00|0.71|0.57	0|0|0	0.428	0.712
RAD18	P47755	830	CAPZA2	5|0|1	6	5	3	0.4	0.94|0.00|0.32	0|1|0	0.4187	0.94
RAD18	Q29RF7	23244	PDS5A	0|4|1	5	4	3	0.4	0.00|0.94|0.19	0|0|1	0.3767	0.938
RAD18	Q9P258	55920	RCC2	0|10|8	18	10	3	0.4	0.00|0.78|0.47	4|3|3	0.416	0.776
RAD18	Q12904	9255	AIMP1	0|2|1	3	2	3	0.4	0.00|0.74|0.49	0|0|0	0.4093	0.738
RAD18	O60884	10294	DNAJA2	0|2|1	3	2	3	0.4	0.00|0.71|0.43	1|0|0	0.3813	0.714
RAD18	P46934	4734	NEDD4	1|2|1	4	2	3	0.4	0.35|0.58|0.32	0|0|0	0.4173	0.584
RAD18	P08195	6520	SLC3A2	23|1|0	24	23	3	0.39	0.96|0.20|0.00	0|0|0	0.388	0.962
RAD18	P31948	10963	STIP1	0|3|1	4	3	3	0.39	0.00|0.84|0.32	0|0|1	0.388	0.84
RAD18	P13861	5576	PRKAR2A	1|0|2	3	2	3	0.39	0.52|0.00|0.80	0|0|0	0.4393	0.798
RAD18	P19784	1459	CSNK2A2	2|5|3	10	5	3	0.39	0.08|0.72|0.34	0|3|1	0.382	0.722
RAD18	O15260	6836	SURF4	1|1|2	4	2	3	0.39	0.25|0.23|0.61	0|0|2	0.3667	0.614
RAD18	Q562R1	345651	ACTBL2	12|1|1	14	12	3	0.38	0.99|0.09|0.09	0|1|0	0.3893	0.988
RAD18	P52907	829	CAPZA1	10|1|0	11	10	3	0.38	0.98|0.10|0.00	1|0|0	0.3587	0.978
RAD18	Q13185	11335	CBX3	0|1|2	3	2	3	0.38	0.00|0.43|0.74	0|1|0	0.3907	0.744
RAD18	O95400	10421	CD2BP2	2|5|3	10	5	3	0.38	0.10|0.72|0.32	0|2|2	0.38	0.718
RAD18	P48444	372	ARCN1	0|1|2	3	2	3	0.38	0.00|0.45|0.71	0|0|0	0.3853	0.706
RAD18	P46821	4131	MAP1B	0|3|1	4	3	3	0.37	0.00|0.85|0.30	0|1|0	0.3827	0.848
RAD18	Q9NXF1	54881	TEX10	0|1|3	4	3	3	0.37	0.00|0.26|0.80	0|1|0	0.3527	0.802
RAD18	Q9H832	65264	UBE2Z	0|1|2	3	2	3	0.37	0.00|0.48|0.78	0|0|0	0.4213	0.78
RAD18	Q9H6T3	79657	RPAP3	0|2|1	3	2	3	0.37	0.00|0.70|0.40	0|0|0	0.3667	0.696
RAD18	P16070	960	CD44	11|1|1	13	11	3	0.36	0.97|0.05|0.06	0|1|2	0.362	0.972
RAD18	P52292	3838	KPNA2	2|6|2	10	6	3	0.36	0.12|0.85|0.09	0|2|2	0.3547	0.854
RAD18	P02790	3263	HPX	0|8|5	13	8	3	0.36	0.00|0.81|0.27	3|1|3	0.36	0.812
RAD18	Q86Y56	54919	HEATR2	0|1|3	4	3	3	0.36	0.00|0.31|0.79	0|0|0	0.3673	0.79
RAD18	Q3KQU3	55700	MAP7D1	0|1|2	3	2	3	0.36	0.00|0.40|0.72	0|1|0	0.374	0.724
RAD18	P62191	5700	PSMC1	0|2|1	3	2	3	0.36	0.00|0.71|0.42	0|1|0	0.3773	0.708
RAD18	P49770	8892	EIF2B2	0|2|1	3	2	3	0.36	0.00|0.70|0.42	0|0|1	0.3753	0.702
RAD18	Q13813	6709	SPTAN1	80|0|0	80	80	3	0.35	1.00|0.00|0.00	0|0|1	0.3333	1
RAD18	O43795	4430	MYO1B	28|0|0	28	28	3	0.35	1.00|0.00|0.00	3|0|1	0.3333	1
RAD18	P05556	3688	ITGB1	16|1|0	17	16	3	0.35	1.00|0.01|0.00	0|0|1	0.3373	0.998
RAD18	O43707	81	ACTN4	129|6|16	151	129	3	0.35	0.99|0.00|0.00	3|6|16	0.33	0.99
RAD18	P12814	87	ACTN1	67|0|1	68	67	3	0.35	0.98|0.00|0.12	0|0|0	0.366	0.98
RAD18	P13987	966	CD59	12|0|2	14	12	3	0.35	0.93|0.00|0.00	3|3|5	0.3107	0.932
RAD18	P25205	4172	MCM3	1|9|4	14	9	3	0.35	0.00|0.90|0.22	0|5|1	0.3727	0.9
RAD18	O60488	2182	ACSL4	0|5|2	7	5	3	0.35	0.00|0.88|0.25	0|2|1	0.3767	0.88
RAD18	Q8N163	57805	KIAA1967	0|1|3	4	3	3	0.35	0.00|0.31|0.81	0|0|0	0.374	0.81
RAD18	Q8WVV9	92906	HNRPLL	0|4|2	6	4	3	0.35	0.00|0.77|0.30	0|1|2	0.356	0.766
RAD18	O00629	3840	KPNA4	0|1|2	3	2	3	0.35	0.00|0.36|0.64	0|1|0	0.3347	0.64
RAD18	P46060	5905	RANGAP1	1|3|2	6	3	3	0.35	0.08|0.59|0.31	0|1|2	0.3287	0.594
RAD18	Q15751	8925	HERC1	0|5|4	9	5	3	0.35	0.00|0.53|0.45	0|0|0	0.3273	0.53
RAD18	Q9NY12	54433	GAR1	3|4|4	11	4	3	0.35	0.17|0.39|0.43	0|4|1	0.3287	0.428
RAD18	Q14247	2017	CTTN	12|0|0	12	12	3	0.34	0.95|0.00|0.00	0|0|0	0.318	0.954
RAD18	P25788	5684	PSMA3	0|0|5	5	5	3	0.34	0.00|0.00|0.95	0|1|0	0.318	0.954
RAD18	Q9UBI6	55970	GNG12	6|0|0	6	6	3	0.34	0.95|0.00|0.00	2|0|1	0.3173	0.952
RAD18	P35606	9276	COPB2	0|1|5	6	5	3	0.34	0.00|0.07|0.94	1|0|1	0.336	0.942
RAD18	P46939	7402	UTRN	13|0|0	13	13	3	0.34	0.92|0.00|0.00	0|0|0	0.3067	0.92
RAD18	P47756	832	CAPZB	12|0|0	12	12	3	0.34	0.90|0.00|0.00	0|0|0	0.3013	0.904
RAD18	Q7L1Q6	9689	BZW1	1|4|2	7	4	3	0.34	0.05|0.74|0.27	2|0|1	0.3513	0.736
RAD18	Q12797	444	ASPH	1|4|3	8	4	3	0.34	0.02|0.61|0.42	0|3|1	0.3527	0.612
RAD18	Q07157	7082	TJP1	26|0|1	27	26	3	0.33	1.00|0.00|0.00	0|1|1	0.3333	1
RAD18	Q9ULV4	23603	CORO1C	23|1|0	24	23	3	0.33	1.00|0.00|0.00	0|1|1	0.334	1
RAD18	Q16643	1627	DBN1	58|3|4	65	58	3	0.33	1.00|0.00|0.00	4|0|4	0.3327	0.998
RAD18	P21589	4907	NT5E	82|5|8	95	82	3	0.33	0.99|0.00|0.00	8|13|17	0.3307	0.992
RAD18	P60709	60	ACTB	200|31|29	260	200	3	0.33	0.98|0.00|0.00	14|26|45	0.3253	0.976
RAD18	P35221	1495	CTNNA1	10|0|0	10	10	3	0.33	0.95|0.00|0.00	0|0|0	0.318	0.954
RAD18	P30530	558	AXL	6|0|0	6	6	3	0.33	0.95|0.00|0.00	0|0|0	0.316	0.948
RAD18	O95425	6840	SVIL	10|0|0	10	10	3	0.33	0.94|0.00|0.00	0|0|0	0.3133	0.94
RAD18	Q9P2M7	57530	CGN	6|0|0	6	6	3	0.33	0.88|0.00|0.00	0|0|0	0.294	0.882
RAD18	Q92541	23168	RTF1	0|2|4	6	4	3	0.33	0.00|0.22|0.79	0|1|2	0.3373	0.79
RAD18	Q14919	10589	DRAP1	0|4|2	6	4	3	0.33	0.00|0.74|0.27	0|1|2	0.3353	0.738
RAD18	Q14974	3837	KPNB1	6|9|11	26	11	3	0.33	0.01|0.25|0.70	0|5|7	0.3193	0.704
RAD18	P35269	2962	GTF2F1	0|1|2	3	2	3	0.33	0.00|0.32|0.70	1|0|0	0.34	0.696
RAD18	O43264	9183	ZW10	0|2|1	3	2	3	0.33	0.00|0.60|0.33	0|0|0	0.3127	0.604
RAD18	Q01082	6711	SPTBN1	75|0|0	75	75	3	0.32	0.99|0.00|0.00	0|0|0	0.33	0.99
RAD18	O43491	2037	EPB41L2	13|0|0	13	13	3	0.32	0.96|0.00|0.00	0|0|0	0.3207	0.962
RAD18	P61158	10096	ACTR3	16|0|0	16	16	3	0.32	0.95|0.00|0.00	0|0|0	0.3173	0.952
RAD18	P15144	290	ANPEP	7|0|0	7	7	3	0.32	0.95|0.00|0.00	0|0|0	0.3153	0.946
RAD18	Q9UBT2	10054	UBA2	1|0|6	7	6	3	0.32	0.05|0.00|0.94	0|2|1	0.3293	0.938
RAD18	Q12792	5756	TWF1	6|0|0	6	6	3	0.32	0.93|0.00|0.00	0|0|0	0.3107	0.932
RAD18	Q9BQE3	84790	TUBA1C	5|7|13	25	13	3	0.32	0.00|0.07|0.92	4|4|3	0.33	0.918
RAD18	Q53EL6	27250	PDCD4	0|4|0	4	4	3	0.32	0.00|0.89|0.00	0|0|0	0.2973	0.892
RAD18	P35609	88	ACTN2	2|0|1	3	2	3	0.32	0.63|0.00|0.34	0|0|0	0.3227	0.63
RAD18	Q9P287	56647	BCCIP	1|2|1	4	2	3	0.32	0.20|0.53|0.19	0|1|1	0.3073	0.532
RAD18	P04844	6185	RPN2	3|2|3	8	3	3	0.32	0.45|0.13|0.42	0|3|1	0.334	0.45
RAD18	P62879	2783	GNB2	17|0|0	17	17	3	0.31	1.00|0.00|0.00	0|0|1	0.3333	1
RAD18	P07947	7525	YES1	9|0|0	9	9	3	0.31	0.97|0.00|0.00	0|0|0	0.3233	0.97
RAD18	O60292	23094	SIPA1L3	15|0|0	15	15	3	0.31	0.96|0.00|0.00	0|0|0	0.3193	0.958
RAD18	P05023	476	ATP1A1	16|0|0	16	16	3	0.31	0.96|0.00|0.00	0|0|0	0.3187	0.956
RAD18	P29317	1969	EPHA2	13|0|0	13	13	3	0.31	0.95|0.00|0.00	0|0|0	0.318	0.954
RAD18	P35222	1499	CTNNB1	9|0|0	9	9	3	0.31	0.94|0.00|0.00	0|0|0	0.314	0.942
RAD18	Q8WWI1	4008	LMO7	11|0|0	11	11	3	0.31	0.94|0.00|0.00	0|0|0	0.3127	0.938
RAD18	P11166	6513	SLC2A1	6|0|0	6	6	3	0.31	0.94|0.00|0.00	0|0|0	0.3127	0.938
RAD18	Q9Y678	22820	COPG1	0|0|4	4	4	3	0.31	0.00|0.00|0.93	0|1|0	0.3107	0.932
RAD18	O75955	10211	FLOT1	7|0|0	7	7	3	0.31	0.93|0.00|0.00	0|0|0	0.3107	0.932
RAD18	O60716	1500	CTNND1	5|0|0	5	5	3	0.31	0.92|0.00|0.00	0|0|0	0.3073	0.922
RAD18	O75695	6102	RP2	5|0|0	5	5	3	0.31	0.89|0.00|0.00	0|0|0	0.2967	0.89
RAD18	P33992	4174	MCM5	0|1|4	5	4	3	0.31	0.00|0.18|0.88	0|0|2	0.3513	0.878
RAD18	P04908	8335	HIST1H2AB	5|0|0	5	5	3	0.31	0.87|0.00|0.00	0|4|0	0.29	0.87
RAD18	P08754	2773	GNAI3	5|0|0	5	5	3	0.31	0.87|0.00|0.00	0|0|0	0.2893	0.868
RAD18	Q12959	1739	DLG1	4|0|0	4	4	3	0.31	0.86|0.00|0.00	0|0|0	0.286	0.858
RAD18	Q587J7	91646	TDRD12	0|7|4	11	7	3	0.31	0.00|0.79|0.17	1|2|3	0.32	0.788
RAD18	P34932	3308	HSPA4	0|1|2	3	2	3	0.31	0.00|0.30|0.66	0|0|0	0.32	0.664
RAD18	Q12789	2975	GTF3C1	0|2|1	3	2	3	0.31	0.00|0.66|0.33	0|1|0	0.3287	0.656
RAD18	Q9BSJ8	23344	ESYT1	0|1|2	3	2	3	0.31	0.00|0.26|0.64	0|0|1	0.2993	0.642
RAD18	O00159	4641	MYO1C	93|8|6	107	93	3	0.3	1.00|0.00|0.00	7|8|13	0.3327	0.998
RAD18	Q96SB3	84687	PPP1R9B	16|0|0	16	16	3	0.3	0.99|0.00|0.00	0|0|0	0.3287	0.986
RAD18	Q03405	5329	PLAUR	5|0|0	5	5	3	0.3	0.95|0.00|0.00	1|0|0	0.318	0.954
RAD18	Q8N556	60312	AFAP1	5|0|0	5	5	3	0.3	0.93|0.00|0.00	0|0|0	0.3093	0.928
RAD18	Q96RT1	55914	ERBB2IP	8|0|0	8	8	3	0.3	0.91|0.00|0.00	0|0|0	0.304	0.912
RAD18	P04899	2771	GNAI2	16|0|0	16	16	3	0.3	0.91|0.00|0.00	0|0|0	0.3033	0.91
RAD18	P62873	2782	GNB1	15|0|0	15	15	3	0.3	0.91|0.00|0.00	0|0|0	0.3033	0.91
RAD18	P35613	682	BSG	7|0|0	7	7	3	0.3	0.89|0.00|0.00	0|0|0	0.296	0.888
RAD18	P68366	7277	TUBA4A	0|0|4	4	4	3	0.3	0.00|0.00|0.88	0|0|0	0.294	0.882
RAD18	P63096	2770	GNAI1	3|0|0	3	3	3	0.3	0.83|0.00|0.00	0|0|0	0.278	0.834
RAD18	O43592	11260	XPOT	0|2|1	3	2	3	0.3	0.00|0.59|0.34	0|0|0	0.3093	0.59
RAD18	P27816	4134	MAP4	0|2|1	3	2	3	0.3	0.00|0.59|0.33	0|0|0	0.3053	0.59
RAD18	P26006	3675	ITGA3	11|0|0	11	11	3	0.29	0.93|0.00|0.00	0|0|0	0.3113	0.934
RAD18	P61160	10097	ACTR2	6|0|0	6	6	3	0.29	0.91|0.00|0.00	0|0|0	0.3047	0.914
RAD18	P02533	3861	KRT14	0|4|0	4	4	3	0.29	0.00|0.89|0.00	0|0|0	0.296	0.888
RAD18	P29992	2767	GNA11	3|0|0	3	3	3	0.29	0.88|0.00|0.00	0|0|0	0.2927	0.878
RAD18	P50991	10575	CCT4	0|0|3	3	3	3	0.29	0.00|0.00|0.86	0|0|0	0.286	0.858
RAD18	Q8N3V7	11346	SYNPO	3|0|0	3	3	3	0.29	0.82|0.00|0.00	0|0|0	0.274	0.822
RAD18	O76094	6731	SRP72	0|3|0	3	3	3	0.29	0.00|0.80|0.00	0|0|2	0.266	0.798
RAD18	Q14126	1829	DSG2	3|0|0	3	3	3	0.29	0.75|0.00|0.00	0|0|0	0.2493	0.748
RAD18	P29692	1936	EEF1D	4|3|7	14	7	3	0.29	0.15|0.01|0.75	2|3|2	0.3013	0.748
RAD18	Q9NTJ3	10051	SMC4	0|1|3	4	3	3	0.29	0.00|0.24|0.71	0|0|0	0.3193	0.714
RAD18	Q7L2J0	56257	MEPCE	0|2|1	3	2	3	0.29	0.00|0.70|0.34	0|0|0	0.344	0.696
RAD18	P12270	7175	TPR	0|2|1	3	2	3	0.29	0.00|0.63|0.31	0|0|1	0.3133	0.63
RAD18	Q92598	10808	HSPH1	0|1|2	3	2	3	0.29	0.00|0.28|0.61	0|0|0	0.296	0.612
RAD18	P19525	5610	EIF2AK2	1|2|1	4	2	3	0.29	0.23|0.46|0.24	0|1|1	0.3093	0.462
RAD18	P68133	58	ACTA1	41|0|0	41	41	3	0.28	0.92|0.00|0.00	0|0|0	0.3073	0.922
RAD18	P08473	4311	MME	5|0|0	5	5	3	0.28	0.89|0.00|0.00	0|0|0	0.2967	0.89
RAD18	Q96DM1	161779	PGBD4	0|4|0	4	4	3	0.28	0.00|0.88|0.00	0|0|0	0.2947	0.884
RAD18	Q96IZ7	51319	RSRC1	0|0|4	4	4	3	0.28	0.00|0.00|0.87	0|2|0	0.29	0.87
RAD18	P54709	483	ATP1B3	6|0|0	6	6	3	0.28	0.87|0.00|0.00	0|0|0	0.2893	0.868
RAD18	O00161	8773	SNAP23	5|0|0	5	5	3	0.28	0.82|0.00|0.00	0|0|0	0.2733	0.82
RAD18	P06396	2934	GSN	3|0|0	3	3	3	0.28	0.81|0.00|0.00	0|0|0	0.2707	0.812
RAD18	Q06830	5052	PRDX1	0|0|4	4	4	3	0.28	0.00|0.00|0.81	0|0|3	0.27	0.81
RAD18	Q9P2E9	6238	RRBP1	0|3|0	3	3	3	0.28	0.00|0.80|0.00	0|0|1	0.2673	0.802
RAD18	P18085	378	ARF4	0|0|3	3	3	3	0.28	0.00|0.00|0.75	0|0|0	0.2513	0.754
RAD18	P13010	7520	XRCC5	5|11|14	30	14	3	0.28	0.00|0.12|0.74	4|5|7	0.2853	0.738
RAD18	P20042	8894	EIF2S2	0|5|0	5	5	3	0.27	0.00|0.90|0.00	0|0|0	0.3007	0.902
RAD18	Q9ULJ8	55607	PPP1R9A	5|0|0	5	5	3	0.27	0.86|0.00|0.00	0|0|0	0.2853	0.856
RAD18	Q14344	10672	GNA13	3|0|0	3	3	3	0.27	0.85|0.00|0.00	0|0|0	0.2833	0.85
RAD18	O15143	10095	ARPC1B	3|0|0	3	3	3	0.27	0.84|0.00|0.00	0|0|0	0.28	0.84
RAD18	P09382	3956	LGALS1	32|0|0	32	32	3	0.27	0.82|0.00|0.00	0|0|0	0.2733	0.82
RAD18	P80723	10409	BASP1	5|0|0	5	5	3	0.27	0.82|0.00|0.00	0|0|0	0.2727	0.818
RAD18	O15145	10094	ARPC3	4|0|0	4	4	3	0.27	0.81|0.00|0.00	0|0|0	0.2707	0.812
RAD18	P61224	5908	RAP1B	9|0|0	9	9	3	0.27	0.80|0.00|0.00	0|0|0	0.268	0.804
RAD18	P62136	5499	PPP1CA	10|0|2	12	10	3	0.27	0.78|0.00|0.00	3|3|4	0.2607	0.782
RAD18	P04792	3315	HSPB1	16|24|11	51	24	3	0.27	0.05|0.76|0.00	2|14|9	0.2693	0.756
RAD18	P07355	302	ANXA2	0|0|5	5	5	3	0.27	0.00|0.00|0.75	0|1|3	0.2487	0.746
RAD18	O00231	5717	PSMD11	0|0|2	2	2	3	0.27	0.00|0.00|0.74	0|0|0	0.246	0.738
RAD18	P61225	5912	RAP2B	2|0|0	2	2	3	0.27	0.72|0.00|0.00	0|0|0	0.24	0.72
RAD18	Q9BQ67	83743	GRWD1	0|3|2	5	3	3	0.27	0.00|0.57|0.30	0|1|2	0.29	0.57
RAD18	Q99848	10969	EBNA1BP2	1|4|3	8	4	3	0.27	0.01|0.51|0.31	0|2|2	0.276	0.506
RAD18	P63092	2778	GNAS	8|0|0	8	8	3	0.26	0.92|0.00|0.00	0|0|0	0.3067	0.92
RAD18	O15144	10109	ARPC2	9|0|0	9	9	3	0.26	0.88|0.00|0.00	0|0|0	0.2927	0.878
RAD18	Q9UQ03	10391	CORO2B	6|0|0	6	6	3	0.26	0.88|0.00|0.00	0|0|0	0.2927	0.878
RAD18	P11233	5898	RALA	7|0|0	7	7	3	0.26	0.87|0.00|0.00	0|0|0	0.2893	0.868
RAD18	P53985	6566	SLC16A1	3|0|0	3	3	3	0.26	0.84|0.00|0.00	0|0|0	0.2807	0.842
RAD18	O94925	2744	GLS	0|4|0	4	4	3	0.26	0.00|0.82|0.00	0|0|0	0.2733	0.82
RAD18	Q15154	5108	PCM1	0|3|0	3	3	3	0.26	0.00|0.82|0.00	0|0|0	0.2727	0.818
RAD18	P60953	998	CDC42	3|0|0	3	3	3	0.26	0.79|0.00|0.00	0|0|0	0.264	0.792
RAD18	Q14160	23513	SCRIB	5|0|0	5	5	3	0.26	0.78|0.00|0.00	0|0|0	0.2593	0.778
RAD18	Q6NYC8	170954	PPP1R18	3|0|0	3	3	3	0.26	0.77|0.00|0.00	0|0|0	0.2573	0.772
RAD18	Q15286	11021	RAB35	3|0|0	3	3	3	0.26	0.77|0.00|0.00	0|0|0	0.2567	0.77
RAD18	P63000	5879	RAC1	3|0|0	3	3	3	0.26	0.75|0.00|0.00	0|0|0	0.2513	0.754
RAD18	Q9P0L0	9218	VAPA	2|0|0	2	2	3	0.26	0.75|0.00|0.00	0|0|1	0.25	0.75
RAD18	P04156	5621	PRNP	2|0|0	2	2	3	0.26	0.75|0.00|0.00	0|0|0	0.2493	0.748
RAD18	Q9NZM1	26509	MYOF	4|0|0	4	4	3	0.26	0.73|0.00|0.00	0|0|0	0.242	0.726
RAD18	Q15078	8851	CDK5R1	0|2|0	2	2	3	0.26	0.00|0.72|0.00	0|0|0	0.24	0.72
RAD18	P35250	5982	RFC2	0|2|0	2	2	3	0.26	0.00|0.72|0.00	0|0|0	0.2393	0.718
RAD18	O14974	4659	PPP1R12A	2|1|1	4	2	3	0.26	0.48|0.09|0.15	0|1|1	0.2367	0.476
RAD18	P11234	5899	RALB	7|0|0	7	7	3	0.25	0.87|0.00|0.00	0|0|0	0.2893	0.868
RAD18	O95831	9131	AIFM1	0|3|0	3	3	3	0.25	0.00|0.84|0.00	0|0|0	0.2813	0.844
RAD18	P59998	10093	ARPC4	3|0|0	3	3	3	0.25	0.83|0.00|0.00	1|0|0	0.278	0.834
RAD18	P14384	1368	CPM	3|0|0	3	3	3	0.25	0.83|0.00|0.00	0|0|0	0.2753	0.826
RAD18	P10301	6237	RRAS	4|0|0	4	4	3	0.25	0.83|0.00|0.00	0|0|0	0.2753	0.826
RAD18	Q8TBC3	92799	SHKBP1	3|0|0	3	3	3	0.25	0.82|0.00|0.00	0|0|0	0.2727	0.818
RAD18	Q9BPX5	81873	ARPC5L	5|0|0	5	5	3	0.25	0.79|0.00|0.00	0|0|0	0.2647	0.794
RAD18	Q96NL0	154661	RUNDC3B	2|0|0	2	2	3	0.25	0.76|0.00|0.00	0|0|0	0.2527	0.758
RAD18	Q9Y3F4	11171	STRAP	0|2|0	2	2	3	0.25	0.00|0.76|0.00	0|0|0	0.2527	0.758
RAD18	P40938	5983	RFC3	0|2|0	2	2	3	0.25	0.00|0.73|0.00	0|0|0	0.2447	0.734
RAD18	P51970	4702	NDUFA8	0|2|0	2	2	3	0.25	0.00|0.72|0.00	0|0|0	0.24	0.72
RAD18	Q9NZN4	30846	EHD2	0|2|0	2	2	3	0.25	0.00|0.68|0.00	0|0|0	0.2253	0.676
RAD18	Q6IAA8	55004	LAMTOR1	2|0|0	2	2	3	0.25	0.66|0.00|0.00	0|0|0	0.2187	0.656
RAD18	P27708	790	CAD	0|4|1	5	4	3	0.25	0.00|0.60|0.15	0|0|0	0.2513	0.602
RAD18	O75489	4722	NDUFS3	0|2|0	2	2	3	0.24	0.00|0.78|0.00	0|0|0	0.2613	0.784
RAD18	Q14254	2319	FLOT2	2|0|0	2	2	3	0.24	0.78|0.00|0.00	0|0|0	0.2607	0.782
RAD18	P01116	3845	KRAS	4|0|0	4	4	3	0.24	0.77|0.00|0.00	0|0|0	0.2573	0.772
RAD18	Q08722	961	CD47	2|0|0	2	2	3	0.24	0.76|0.00|0.00	0|0|0	0.2533	0.76
RAD18	P67775	5515	PPP2CA	0|2|0	2	2	3	0.24	0.00|0.75|0.00	0|0|0	0.2507	0.752
RAD18	P83916	10951	CBX1	0|2|0	2	2	3	0.24	0.00|0.71|0.00	0|0|0	0.2353	0.706
RAD18	Q6P1J9	79577	CDC73	0|3|1	4	3	3	0.24	0.00|0.56|0.06	0|2|1	0.2067	0.562
RAD18	Q15424	6294	SAFB	2|14|8	24	14	3	0.24	0.00|0.56|0.00	7|3|5	0.1853	0.556
RAD18	Q08945	6749	SSRP1	4|18|15	37	18	3	0.24	0.00|0.55|0.17	5|8|8	0.2387	0.55
RAD18	P61619	29927	SEC61A1	1|2|0	3	2	3	0.24	0.21|0.51|0.00	0|1|1	0.2407	0.512
RAD18	P21926	928	CD9	2|0|0	2	2	3	0.23	0.74|0.00|0.00	0|0|0	0.248	0.744
RAD18	Q9BT78	51138	COPS4	0|2|0	2	2	3	0.23	0.00|0.74|0.00	0|0|0	0.2453	0.736
RAD18	Q8WWY3	26121	PRPF31	0|2|0	2	2	3	0.23	0.00|0.73|0.00	0|0|0	0.2447	0.734
RAD18	Q9H5V8	64866	CDCP1	2|0|0	2	2	3	0.23	0.73|0.00|0.00	0|0|0	0.2447	0.734
RAD18	P07948	4067	LYN	2|0|0	2	2	3	0.23	0.71|0.00|0.00	0|0|0	0.2367	0.71
RAD18	P60900	5687	PSMA6	0|0|3	3	3	3	0.23	0.00|0.00|0.71	0|1|1	0.236	0.708
RAD18	P63104	7534	YWHAZ	1|7|10	18	10	3	0.23	0.00|0.07|0.71	0|3|8	0.2593	0.708
RAD18	Q8IXM3	64975	MRPL41	0|2|0	2	2	3	0.23	0.00|0.70|0.00	0|0|0	0.2333	0.7
RAD18	P61586	387	RHOA	2|0|0	2	2	3	0.23	0.69|0.00|0.00	0|0|0	0.2307	0.692
RAD18	Q14697	23193	GANAB	0|1|10	11	10	3	0.23	0.00|0.00|0.68	3|3|4	0.228	0.684
RAD18	Q9NUP9	55327	LIN7C	2|0|0	2	2	3	0.23	0.67|0.00|0.00	0|0|0	0.2233	0.67
RAD18	Q15149	5339	PLEC	43|25|32	100	43	3	0.23	0.66|0.00|0.00	8|23|24	0.2193	0.658
RAD18	Q9UG63	10061	ABCF2	0|2|0	2	2	3	0.23	0.00|0.64|0.00	0|0|0	0.2127	0.638
RAD18	Q9BVI4	79050	NOC4L	0|3|1	4	3	3	0.23	0.00|0.62|0.09	0|0|3	0.2367	0.62
RAD18	Q92688	10541	ANP32B	7|13|9	29	13	3	0.23	0.00|0.56|0.07	0|7|7	0.2107	0.556
RAD18	Q99733	4676	NAP1L4	2|6|6	14	6	3	0.23	0.00|0.32|0.39	0|5|3	0.2387	0.392
RAD18	Q8TA86	6100	RP9	2|2|2	6	2	3	0.23	0.25|0.19|0.21	0|1|2	0.2193	0.25
RAD18	Q14839	1108	CHD4	0|4|0	4	4	3	0.22	0.00|0.69|0.00	0|0|0	0.2313	0.694
RAD18	P11169	6515	SLC2A3	2|0|0	2	2	3	0.22	0.69|0.00|0.00	0|0|0	0.23	0.69
RAD18	Q9C0B5	25921	ZDHHC5	2|0|0	2	2	3	0.22	0.68|0.00|0.00	0|0|0	0.2267	0.68
RAD18	P46459	4905	NSF	0|2|0	2	2	3	0.22	0.00|0.60|0.00	0|0|0	0.2013	0.604
RAD18	O60783	63931	MRPS14	0|1|3	4	3	3	0.22	0.00|0.06|0.60	1|1|1	0.2213	0.602
RAD18	P47897	5859	QARS	0|0|2	2	2	3	0.22	0.00|0.00|0.60	0|0|0	0.2007	0.602
RAD18	Q8WVC0	123169	LEO1	0|4|2	6	4	3	0.22	0.00|0.55|0.08	1|1|2	0.2073	0.546
RAD18	P36915	2794	GNL1	0|2|1	3	2	3	0.22	0.00|0.49|0.21	0|2|0	0.2333	0.49
RAD18	O43432	8672	EIF4G3	0|2|1	3	2	3	0.22	0.00|0.47|0.18	0|1|1	0.2173	0.472
RAD18	Q9GZS1	64425	POLR1E	0|2|0	2	2	3	0.21	0.00|0.67|0.00	0|0|0	0.2233	0.67
RAD18	P35244	6119	RPA3	0|2|0	2	2	3	0.21	0.00|0.67|0.00	0|0|0	0.222	0.666
RAD18	P53621	1314	COPA	0|0|3	3	3	3	0.21	0.00|0.00|0.66	0|1|1	0.2193	0.658
RAD18	Q63ZY3	25959	KANK2	0|2|0	2	2	3	0.21	0.00|0.64|0.00	0|1|0	0.2127	0.638
RAD18	P19022	1000	CDH2	2|0|0	2	2	3	0.21	0.59|0.00|0.00	0|0|0	0.198	0.594
RAD18	P62979	6233	RPS27A	1|2|9	12	9	3	0.21	0.00|0.00|0.59	2|4|4	0.1953	0.586
RAD18	P25440	6046	BRD2	0|3|4	7	4	3	0.21	0.00|0.18|0.49	0|2|3	0.224	0.49
RAD18	Q15397	9933	KIAA0020	0|0|2	2	2	3	0.2	0.00|0.00|0.67	0|0|0	0.224	0.672
RAD18	Q15021	9918	NCAPD2	0|0|3	3	3	3	0.2	0.00|0.00|0.67	0|0|0	0.2233	0.67
RAD18	P51116	9513	FXR2	0|2|0	2	2	3	0.2	0.00|0.66|0.00	1|0|0	0.22	0.66
RAD18	Q6S8J3	445582	POTEE	2|0|0	2	2	3	0.2	0.62|0.00|0.00	2|0|0	0.208	0.624
RAD18	Q96ST3	25942	SIN3A	0|3|0	3	3	3	0.2	0.00|0.62|0.00	0|0|0	0.206	0.618
RAD18	Q5QJE6	30836	DNTTIP2	0|0|2	2	2	3	0.2	0.00|0.00|0.59	0|0|0	0.196	0.588
RAD18	Q9H8V3	1894	ECT2	0|0|2	2	2	3	0.2	0.00|0.00|0.57	0|0|0	0.1907	0.572
RAD18	O14617	8943	AP3D1	0|6|2	8	6	3	0.2	0.00|0.52|0.01	1|1|5	0.1753	0.518
RAD18	Q5SW79	9859	CEP170	2|1|0	3	2	3	0.2	0.45|0.17|0.00	0|0|0	0.206	0.452
RAD18	P23528	1072	CFL1	2|2|3	7	3	3	0.2	0.12|0.14|0.37	0|1|3	0.2113	0.37
RAD18	Q14008	9793	CKAP5	0|2|2	4	2	3	0.2	0.00|0.33|0.36	0|0|0	0.2307	0.36
RAD18	Q13885	7280	TUBB2A	0|3|3	6	3	3	0.2	0.00|0.29|0.31	1|1|2	0.2007	0.308
RAD18	P43307	6745	SSR1	1|2|2	5	2	3	0.2	0.06|0.24|0.26	0|1|2	0.19	0.264
RAD18	Q9Y6M7	9497	SLC4A7	2|0|0	2	2	3	0.19	0.58|0.00|0.00	0|0|0	0.192	0.576
RAD18	P07737	5216	PFN1	0|0|2	2	2	3	0.19	0.00|0.00|0.56	0|0|2	0.1873	0.562
RAD18	Q6ZN17	389421	LIN28B	0|2|2	4	2	3	0.19	0.00|0.28|0.25	0|2|1	0.1753	0.278
RAD18	Q96FS4	6494	SIPA1	2|0|0	2	2	3	0.18	0.58|0.00|0.00	0|0|0	0.1927	0.578
RAD18	Q8WVK2	11017	SNRNP27	0|3|0	3	3	3	0.18	0.00|0.54|0.00	0|1|2	0.1807	0.542
RAD18	P55072	7415	VCP	12|17|28	57	28	3	0.18	0.00|0.00|0.53	6|9|17	0.176	0.528
RAD18	P62158	808	CALM3	15|5|8	28	15	3	0.18	0.52|0.00|0.00	5|5|9	0.1727	0.518
RAD18	Q9GZR7	57062	DDX24	0|0|2	2	2	3	0.18	0.00|0.00|0.52	0|0|0	0.172	0.516
RAD18	P45973	23468	CBX5	0|3|5	8	5	3	0.18	0.00|0.06|0.48	3|1|2	0.1787	0.48
RAD18	Q92878	10111	RAD50	2|0|0	2	2	3	0.18	0.47|0.00|0.00	0|0|0	0.158	0.474
RAD18	P04075	226	ALDOA	0|0|2	2	2	3	0.17	0.00|0.00|0.52	0|0|2	0.1733	0.52
RAD18	Q96QC0	5514	PPP1R10	0|2|0	2	2	3	0.17	0.00|0.50|0.00	0|0|0	0.1673	0.502
RAD18	Q9UMY1	51406	NOL7	0|3|2	5	3	3	0.17	0.00|0.30|0.12	1|1|2	0.1413	0.304
RAD18	P21333	2316	FLNA	2|1|1	4	2	3	0.17	0.26|0.12|0.11	0|0|0	0.162	0.256
RAD18	O75534	7812	CSDE1	0|2|0	2	2	3	0.16	0.00|0.58|0.00	0|0|0	0.192	0.576
RAD18	A6NK07	728350	EIF2S2P4	0|0|5	5	5	3	0.16	0.00|0.00|0.51	5|1|0	0.17	0.51
RAD18	P62857	6234	RPS28	4|0|1	5	4	3	0.16	0.48|0.00|0.01	1|1|3	0.162	0.48
RAD18	P05198	1965	EIF2S1	2|8|7	17	8	3	0.16	0.00|0.36|0.17	3|2|5	0.1753	0.356
RAD18	Q86YZ3	388697	HRNR	0|2|2	4	2	3	0.16	0.00|0.24|0.26	0|0|0	0.1653	0.256
RAD18	Q15084	10130	PDIA6	2|6|7	15	7	3	0.15	0.00|0.10|0.37	0|5|4	0.1553	0.368
RAD18	O14602	9086	EIF1AY	1|0|2	3	2	3	0.15	0.08|0.00|0.34	3|0|0	0.1393	0.338
RAD18	P05455	6741	SSB	1|8|7	16	8	3	0.15	0.00|0.31|0.16	1|5|5	0.1553	0.306
RAD18	Q14191	7486	WRN	0|2|0	2	2	3	0.14	0.00|0.43|0.00	0|0|0	0.144	0.432
RAD18	P27348	10971	YWHAQ	0|2|3	5	3	3	0.14	0.00|0.09|0.36	2|0|2	0.1493	0.356
RAD18	Q71RC2	113251	LARP4	1|3|2	6	3	3	0.14	0.02|0.33|0.11	1|2|1	0.156	0.334
RAD18	Q9Y2X3	51602	NOP58	0|7|6	13	7	3	0.14	0.00|0.30|0.13	1|2|6	0.1433	0.302
RAD18	Q9BUQ8	9416	DDX23	4|5|6	15	6	3	0.14	0.04|0.08|0.29	0|5|3	0.136	0.286
RAD18	Q96K17	91408	BTF3L4	0|2|1	3	2	3	0.14	0.00|0.26|0.07	1|0|2	0.1107	0.264
RAD18	O60841	9669	EIF5B	1|9|7	17	9	3	0.13	0.00|0.32|0.08	4|5|2	0.132	0.318
RAD18	Q05519	9295	SRSF11	3|3|3	9	3	3	0.13	0.17|0.11|0.11	0|2|3	0.1307	0.172
RAD18	P46940	8826	IQGAP1	0|0|2	2	2	3	0.12	0.00|0.00|0.41	0|0|0	0.1353	0.406
RAD18	Q92538	8729	GBF1	0|1|2	3	2	3	0.12	0.00|0.13|0.35	0|0|0	0.1607	0.352
RAD18	P05783	3875	KRT18	3|3|1	7	3	3	0.12	0.19|0.18|0.00	4|0|1	0.1227	0.186
RAD18	P13647	3852	KRT5	0|3|0	3	3	3	0.11	0.00|0.35|0.00	2|0|2	0.1173	0.352
RAD18	Q8NAV1	84950	PRPF38A	1|4|6	11	6	3	0.1	0.00|0.01|0.29	4|1|3	0.102	0.294
RAD18	Q9BQC6	78988	MRP63	0|2|1	3	2	3	0.1	0.00|0.25|0.06	0|2|1	0.1027	0.25
RAD18	P25789	5685	PSMA4	1|4|3	8	4	3	0.1	0.00|0.20|0.05	0|3|3	0.0847	0.202
RAD18	Q96AG4	55379	LRRC59	1|4|3	8	4	3	0.1	0.00|0.20|0.03	0|2|4	0.0767	0.196
RAD18	P11142	3312	HSPA8	36|42|42	120	42	3	0.1	0.00|0.10|0.19	13|22|20	0.096	0.186
RAD18	P49458	6726	SRP9	2|3|3	8	3	3	0.1	0.02|0.11|0.16	0|2|3	0.0967	0.158
RAD18	Q8TDN6	55299	BRIX1	3|4|8	15	8	3	0.09	0.00|0.00|0.24	1|4|6	0.0793	0.238
RAD18	O00507	8287	USP9Y	0|2|0	2	2	3	0.09	0.00|0.23|0.00	0|0|0	0.0773	0.232
RAD18	Q9H7B2	84154	RPF2	1|2|1	4	2	3	0.09	0.06|0.22|0.05	0|1|2	0.1113	0.218
RAD18	P55010	1983	EIF5	3|6|2	11	6	3	0.08	0.00|0.22|0.00	0|5|3	0.076	0.224
RAD18	P30153	5518	PPP2R1A	0|2|4	6	4	3	0.08	0.00|0.00|0.19	0|5|1	0.066	0.194
RAD18	P07195	3945	LDHB	0|2|3	5	3	3	0.08	0.00|0.03|0.19	0|0|5	0.0733	0.186
RAD18	Q9H1E3	64710	NUCKS1	2|2|3	7	3	3	0.08	0.03|0.02|0.14	0|3|2	0.0653	0.142
RAD18	P14314	5589	PRKCSH	3|4|6	13	6	3	0.07	0.01|0.02|0.25	4|2|2	0.0913	0.248
RAD18	Q9BTT0	81611	ANP32E	0|4|2	6	4	3	0.07	0.00|0.21|0.01	0|3|3	0.0713	0.206
RAD18	Q96EY7	55037	PTCD3	0|0|2	2	2	3	0.07	0.00|0.00|0.19	0|1|2	0.0647	0.194
RAD18	P62987	7311	UBA52	3|4|0	7	4	3	0.07	0.04|0.16|0.00	0|3|3	0.0673	0.158
RAD18	Q9NX58	55646	LYAR	0|2|2	4	2	3	0.07	0.00|0.11|0.10	1|0|3	0.068	0.106
RAD18	P41091	1968	EIF2S3	2|5|5	12	5	3	0.07	0.00|0.07|0.09	0|5|3	0.0553	0.094
RAD18	O94906	24148	PRPF6	2|7|11	20	11	3	0.06	0.00|0.00|0.21	2|4|9	0.0707	0.212
RAD18	P49327	2194	FASN	0|0|2	2	2	3	0.06	0.00|0.00|0.19	0|0|0	0.0633	0.19
RAD18	Q9H0A0	55226	NAT10	0|4|3	7	4	3	0.06	0.00|0.14|0.04	0|4|2	0.0607	0.144
RAD18	P55769	4809	NHP2L1	1|2|2	5	2	3	0.06	0.01|0.08|0.08	0|2|2	0.0567	0.08
RAD18	P49411	7284	TUFM	3|5|3	11	5	3	0.05	0.01|0.17|0.01	1|2|4	0.0647	0.174
RAD18	Q9UKD2	51154	MRTO4	0|3|7	10	7	3	0.05	0.00|0.00|0.16	3|3|4	0.052	0.156
RAD18	P68400	1457	CSNK2A1	1|10|7	18	10	3	0.05	0.00|0.12|0.00	3|5|6	0.0407	0.122
RAD18	Q8IY81	117246	FTSJ3	0|0|4	4	4	3	0.05	0.00|0.00|0.12	2|2|2	0.0407	0.122
RAD18	Q96MU7	91746	YTHDC1	0|4|2	6	4	3	0.05	0.00|0.11|0.00	2|3|1	0.0393	0.114
RAD18	P46087	4839	NOP2	3|11|9	23	11	3	0.05	0.00|0.09|0.01	5|6|5	0.0333	0.094
RAD18	Q2NL82	55720	TSR1	0|2|0	2	2	3	0.04	0.00|0.14|0.00	0|2|1	0.0453	0.136
RAD18	P11172	7372	UMPS	2|5|6	13	6	3	0.04	0.00|0.02|0.11	1|4|4	0.0413	0.108
RAD18	O00567	10528	NOP56	0|5|6	11	6	3	0.04	0.00|0.02|0.10	3|2|4	0.0407	0.098
RAD18	Q07021	708	C1QBP	1|4|5	10	5	3	0.04	0.00|0.02|0.10	1|3|4	0.038	0.096
RAD18	Q9Y3Y2	26097	CHTOP	0|5|4	9	5	3	0.04	0.00|0.08|0.02	3|3|2	0.0327	0.078
RAD18	P04406	2597	GAPDH	6|6|8	20	8	3	0.03	0.00|0.01|0.11	0|2|10	0.0413	0.114
RAD18	P55209	4673	NAP1L1	7|15|12	34	15	3	0.03	0.00|0.09|0.00	1|13|7	0.0307	0.092
RAD18	O75821	8666	EIF3G	1|11|7	19	11	3	0.03	0.00|0.07|0.00	3|7|6	0.022	0.066
RAD18	P62861	2197	FAU	2|3|3	8	3	3	0.03	0.00|0.04|0.06	3|2|1	0.0327	0.058
RAD18	P00558	5230	PGK1	0|2|1	3	2	3	0.03	0.00|0.05|0.01	0|0|4	0.02	0.054
RAD18	P11021	3309	HSPA5	18|24|24	66	24	3	0.03	0.00|0.01|0.05	7|13|15	0.0227	0.054
RAD18	O95777	51691	NAA38	0|3|0	3	3	3	0.03	0.00|0.05|0.00	0|3|3	0.0167	0.05
RAD18	Q9H853	80086	TUBA4B	0|0|2	2	2	3	0.02	0.00|0.00|0.10	1|1|2	0.0347	0.104
RAD18	Q9UBQ5	27335	EIF3K	0|4|2	6	4	3	0.02	0.00|0.07|0.00	1|3|3	0.0247	0.074
RAD18	P63167	8655	DYNLL1	3|2|1	6	3	3	0.02	0.07|0.00|0.00	1|3|2	0.024	0.07
RAD18	P05787	3856	KRT8	2|3|1	6	3	3	0.02	0.01|0.07|0.00	5|0|1	0.0267	0.068
RAD18	O43395	9129	PRPF3	0|0|2	2	2	3	0.02	0.00|0.00|0.07	0|2|2	0.0227	0.068
RAD18	P52926	8091	HMGA2	1|3|7	11	7	3	0.02	0.00|0.00|0.06	5|3|3	0.0207	0.062
RAD18	P12956	2547	XRCC6	5|11|7	23	11	3	0.02	0.00|0.06|0.00	4|6|7	0.0187	0.056
RAD18	P06733	2023	ENO1	1|1|4	6	4	3	0.02	0.00|0.00|0.05	0|1|6	0.018	0.054
RAD18	P24534	1933	EEF1B2	0|4|2	6	4	3	0.02	0.00|0.05|0.00	2|2|3	0.016	0.048
RAD18	Q8IYB3	10250	SRRM1	0|6|9	15	9	3	0.02	0.00|0.00|0.04	3|5|6	0.014	0.042
RAD18	Q08170	6429	SRSF4	1|2|4	7	4	3	0.02	0.00|0.00|0.04	3|1|3	0.014	0.042
RAD18	P56537	3692	EIF6	2|5|4	11	5	3	0.02	0.00|0.04|0.00	0|5|4	0.0147	0.04
RAD18	O60814	85236	HIST1H2BK	12|19|12	43	19	3	0.02	0.00|0.04|0.00	9|9|9	0.0127	0.038
RAD18	P82673	60488	MRPS35	2|0|2	4	2	3	0.02	0.03|0.00|0.03	0|3|2	0.0213	0.034
RAD18	P60660	4637	MYL6	5|6|4	15	6	3	0.02	0.01|0.03|0.00	0|4|6	0.0147	0.03
RAD18	Q14980	4926	NUMA1	0|5|3	8	5	3	0.02	0.00|0.03|0.00	0|5|3	0.0107	0.028
RAD18	Q9UKJ3	23131	GPATCH8	0|2|0	2	2	3	0.01	0.00|0.07|0.00	1|1|1	0.0233	0.07
RAD18	Q96KR1	51663	ZFR	0|2|1	3	2	3	0.01	0.00|0.05|0.01	0|2|2	0.02	0.052
RAD18	Q9UPT8	23211	ZC3H4	1|2|4	7	4	3	0.01	0.00|0.00|0.05	1|2|4	0.016	0.048
RAD18	P0C0L4	720	C4A	1|3|0	4	3	3	0.01	0.00|0.04|0.00	3|1|1	0.0153	0.042
RAD18	Q92522	8971	H1FX	0|3|1	4	3	3	0.01	0.00|0.04|0.00	1|2|3	0.0127	0.036
RAD18	P62937	5478	PPIA	0|0|4	4	4	3	0.01	0.00|0.00|0.03	0|0|8	0.0093	0.028
RAD18	Q96E39	494115	RBMXL1	0|1|2	3	2	3	0.01	0.00|0.00|0.02	0|3|2	0.008	0.024
RAD18	TRYP_PIG		TRYP_PIG	4|8|9	21	9	3	0.01	0.00|0.00|0.02	6|3|6	0.0093	0.024
RAD18	Q8N7H5	54623	PAF1	0|5|4	9	5	3	0.01	0.00|0.02|0.00	2|4|3	0.0073	0.018
RAD18	Q7Z6Z7	10075	HUWE1	2|1|4	7	4	3	0.01	0.00|0.00|0.02	0|4|2	0.006	0.016
RAD18	P67870	1460	CSNK2B	3|6|6	15	6	3	0.01	0.00|0.01|0.01	2|4|5	0.008	0.014
RAD18	P32969	6133	RPL9	6|8|5	19	8	3	0.01	0.00|0.01|0.00	5|4|4	0.0053	0.014
RAD18	Q13148	23435	TARDBP	3|4|3	10	4	3	0.01	0.00|0.01|0.01	0|5|4	0.006	0.01
RAD18	P06454	5757	PTMA	0|1|2	3	2	3	0.01	0.00|0.00|0.01	3|3|0	0.004	0.008
RAD18	P05386	6176	RPLP1	4|6|7	17	7	3	0.01	0.00|0.00|0.01	4|4|7	0.002	0.006
RAD18	Q14694	9100	USP10	0|1|2	3	2	3	0	0.00|0.00|0.02	0|2|3	0.0073	0.022
RAD18	O60828	10084	PQBP1	0|2|0	2	2	3	0	0.00|0.02|0.00	0|4|1	0.006	0.018
RAD18	P68371	10383	TUBB4B	0|2|3	5	3	3	0	0.00|0.00|0.02	5|1|1	0.0053	0.016
RAD18	P63220	6227	RPS21	2|1|1	4	2	3	0	0.01|0.00|0.00	1|2|3	0.0053	0.014
RAD18	Q9Y3U8	25873	RPL36	2|2|4	8	4	3	0	0.00|0.00|0.01	2|4|2	0.0047	0.014
RAD18	P19388	5434	POLR2E	0|2|2	4	2	3	0	0.00|0.00|0.01	1|2|3	0.0047	0.01
RAD18	P33991	4173	MCM4	0|5|4	9	5	3	0	0.00|0.01|0.00	0|4|6	0.0033	0.008
RAD18	P42285	23517	SKIV2L2	0|1|2	3	2	3	0	0.00|0.00|0.01	2|2|2	0.0027	0.008
RAD18	P55081	4236	MFAP1	0|2|4	6	4	3	0	0.00|0.00|0.01	2|3|3	0.0027	0.008
RAD18	P50502	6767	ST13	0|2|2	4	2	3	0	0.00|0.00|0.01	0|3|3	0.0027	0.008
RAD18	A8MWD9	100130932	LOC100130932	4|5|5	14	5	3	0	0.00|0.01|0.00	3|0|7	0.0053	0.008
RAD18	Q96QR8	5814	PURB	0|2|1	3	2	3	0	0.00|0.01|0.00	3|3|0	0.0027	0.006
RAD18	Q9NVS2	55168	MRPS18A	3|7|5	15	7	3	0	0.00|0.01|0.00	0|6|6	0.0027	0.006
RAD18	Q9NQC3	57142	RTN4	5|5|7	17	7	3	0	0.00|0.00|0.01	3|5|4	0.0027	0.006
RAD18	P83881	6173	RPL36A	2|1|2	5	2	3	0	0.01|0.00|0.00	0|4|3	0.0027	0.006
RAD18	Q15365	5093	PCBP1	2|3|3	8	3	3	0	0.00|0.01|0.00	0|4|4	0.0027	0.006
RAD18	Q96DI7	9410	SNRNP40	1|5|4	10	5	3	0	0.00|0.00|0.00	3|4|5	0.0013	0.004
RAD18	P31943	3187	HNRNPH1	3|12|10	25	12	3	0	0.00|0.00|0.00	8|4|8	0.0013	0.004
RAD18	P60842	1973	EIF4A1	6|7|5	18	7	3	0	0.00|0.00|0.00	0|7|6	0.0027	0.004
RAD18	Q7L2H7	10480	EIF3M	3|8|7	18	8	3	0	0.00|0.00|0.00	3|7|5	0.002	0.004
RAD18	Q15366	5094	PCBP2	4|5|5	14	5	3	0	0.00|0.00|0.00	3|3|5	0.0013	0.004
RAD18	P27824	821	CANX	6|10|12	28	12	3	0	0.00|0.00|0.00	6|6|9	0.0007	0.002
RAD18	P17096	3159	HMGA1	2|4|0	6	4	3	0	0.00|0.00|0.00	4|3|3	0.0007	0.002
RAD18	Q8WUQ7	58509	CACTIN	1|2|3	6	3	3	0	0.00|0.00|0.00	2|4|2	0.0007	0.002
RAD18	P04350	10382	TUBB4A	4|2|4	10	4	3	0	0.00|0.00|0.00	1|5|4	0.0007	0.002
RAD18	Q9NUD5	85364	ZCCHC3	0|4|0	4	4	3	0	0.00|0.00|0.00	2|4|5	0.0007	0.002
RAD18	Q8NE71	23	ABCF1	1|4|4	9	4	3	0	0.00|0.00|0.00	3|3|3	0.0013	0.002
RAD18	Q96SI9	55342	STRBP	0|1|2	3	2	3	0	0.00|0.00|0.00	3|2|2	0.0007	0.002
RAD18	Q13618	8452	CUL3	0|5|2	7	5	3	0	0.00|0.00|0.00	0|6|6	0.0007	0.002
RAD18	P17812	1503	CTPS1	0|2|2	4	2	3	0	0.00|0.00|0.00	0|4|2	0.0013	0.002
RAD18	Q02952	9590	AKAP12	3|2|3	8	3	3	0	0.00|0.00|0.00	0|3|8	0.0007	0.002
RAD18	P33993	4176	MCM7	2|4|5	11	5	3	0	0.00|0.00|0.00	0|8|3	0.0007	0.002
RAD18	P62273	6235	RPS29	2|3|3	8	3	3	0	0.00|0.00|0.00	2|3|4	0.0007	0.002
RAD18	P42677	6232	RPS27	3|2|2	7	3	3	0	0.00|0.00|0.00	2|3|3	0.0007	0.002
RAD18	Q13123	3550	IK	2|5|7	14	7	3	0	0.00|0.00|0.00	7|4|4	0.0007	0.002
RAD18	Q13765	4666	NACA	6|7|7	20	7	3	0	0.00|0.00|0.00	3|8|4	0.0007	0.002
RAD18	Q96ST2	55677	IWS1	0|7|7	14	7	3	0	0.00|0.00|0.00	3|2|9	0.0007	0.002
RAD18	Q9Y6A4	29105	C16orf80	1|3|2	6	3	3	0	0.00|0.00|0.00	2|4|2	0.0007	0.002
RAD18	Q10570	29894	CPSF1	0|3|2	5	3	3	0	0.00|0.00|0.00	10|15|11	0	0
RAD18	Q09161	4686	NCBP1	5|12|15	32	15	3	0	0.00|0.00|0.00	13|27|23	0	0
RAD18	P49720	5691	PSMB3	0|1|1	2	1	3	0	0.00|0.00|0.00	0|0|0	0	0
RAD18	O15042	23350	U2SURP	0|2|1	3	2	3	0	0.00|0.00|0.00	8|13|9	0	0
RAD18	O00303	8665	EIF3F	1|8|5	14	8	3	0	0.00|0.00|0.00	5|6|5	0	0
RAD18	P82933	64965	MRPS9	1|1|2	4	2	3	0	0.00|0.00|0.00	2|7|7	0	0
RAD18	P63244	10399	GNB2L1	19|34|25	78	34	3	0	0.00|0.00|0.00	18|37|33	0	0
RAD18	A5YKK6	23019	CNOT1	0|1|0	1	1	3	0	0.00|0.00|0.00	0|0|0	0	0
RAD18	O60231	8449	DHX16	0|1|0	1	1	3	0	0.00|0.00|0.00	0|0|0	0	0
RAD18	P83731	6152	RPL24	5|5|4	14	5	3	0	0.00|0.00|0.00	8|8|9	0	0
RAD18	P84098	6143	RPL19	5|5|6	16	6	3	0	0.00|0.00|0.00	2|8|6	0	0
RAD18	O00267	6829	SUPT5H	4|23|26	53	26	3	0	0.00|0.00|0.00	10|19|19	0	0
RAD18	P84090	2079	ERH	2|3|2	7	3	3	0	0.00|0.00|0.00	10|4|5	0	0
RAD18	O00232	5718	PSMD12	0|1|0	1	1	3	0	0.00|0.00|0.00	0|0|0	0	0
RAD18	O00264	10857	PGRMC1	0|1|1	2	1	3	0	0.00|0.00|0.00	0|0|0	0	0
RAD18	P17858	5211	PFKL	0|1|0	1	1	3	0	0.00|0.00|0.00	0|0|0	0	0
RAD18	P63173	6169	RPL38	7|8|3	18	8	3	0	0.00|0.00|0.00	3|7|9	0	0
RAD18	P62995	6434	TRA2B	7|20|16	43	20	3	0	0.00|0.00|0.00	20|29|34	0	0
RAD18	P14854	1340	COX6B1	0|1|0	1	1	3	0	0.00|0.00|0.00	0|0|0	0	0
RAD18	O95983	53615	MBD3	0|1|0	1	1	3	0	0.00|0.00|0.00	0|0|0	0	0
RAD18	O15160	9533	POLR1C	0|1|1	2	1	3	0	0.00|0.00|0.00	0|0|0	0	0
RAD18	O43447	10465	PPIH	0|1|0	1	1	3	0	0.00|0.00|0.00	0|0|0	0	0
RAD18	O43847	4898	NRD1	0|1|0	1	1	3	0	0.00|0.00|0.00	0|0|0	0	0
RAD18	P84103	6428	SRSF3	15|11|10	36	15	3	0	0.00|0.00|0.00	26|23|25	0	0
RAD18	Q00839	3192	HNRNPU	20|37|36	93	37	3	0	0.00|0.00|0.00	26|56|38	0	0
RAD18	Q04637	1981	EIF4G1	2|9|6	17	9	3	0	0.00|0.00|0.00	5|7|5	0	0
RAD18	Q02878	6128	RPL6	16|15|16	47	16	3	0	0.00|0.00|0.00	12|22|24	0	0
RAD18	P35249	5984	RFC4	0|1|1	2	1	3	0	0.00|0.00|0.00	0|0|0	0	0
RAD18	Q07020	6141	RPL18	9|10|12	31	12	3	0	0.00|0.00|0.00	11|14|11	0	0
RAD18	Q07666	10657	KHDRBS1	1|4|3	8	4	3	0	0.00|0.00|0.00	2|10|6	0	0
RAD18	Q07955	6426	SRSF1	34|49|60	143	60	3	0	0.00|0.00|0.00	75|65|70	0	0
RAD18	P43897	10102	TSFM	0|1|0	1	1	3	0	0.00|0.00|0.00	0|0|0	0	0
RAD18	P37268	2222	FDFT1	0|1|0	1	1	3	0	0.00|0.00|0.00	0|0|0	0	0
RAD18	O00425	10643	IGF2BP3	1|7|5	13	7	3	0	0.00|0.00|0.00	5|10|9	0	0
RAD18	Q02543	6142	RPL18A	2|8|8	18	8	3	0	0.00|0.00|0.00	9|10|7	0	0
RAD18	Q01970	5331	PLCB3	0|4|5	9	5	3	0	0.00|0.00|0.00	4|6|2	0	0
RAD18	Q01130	6427	SRSF2	7|12|12	31	12	3	0	0.00|0.00|0.00	10|11|10	0	0
RAD18	Q01105	6418	SET	3|9|5	17	9	3	0	0.00|0.00|0.00	4|7|9	0	0
RAD18	P61981	7532	YWHAG	0|1|0	1	1	3	0	0.00|0.00|0.00	0|0|0	0	0
RAD18	P22102	2618	GART	0|1|1	2	1	3	0	0.00|0.00|0.00	0|0|0	0	0
RAD18	Q16352	9118	INA	0|1|0	1	1	3	0	0.00|0.00|0.00	0|0|0	0	0
RAD18	P28331	4719	NDUFS1	0|1|1	2	1	3	0	0.00|0.00|0.00	0|0|0	0	0
RAD18	O00422	10284	SAP18	0|2|1	3	2	3	0	0.00|0.00|0.00	4|5|5	0	0
RAD18	Q08211	1660	DHX9	14|24|30	68	30	3	0	0.00|0.00|0.00	33|48|46	0	0
RAD18	Q13442	11333	PDAP1	2|2|7	11	7	3	0	0.00|0.00|0.00	5|6|3	0	0
RAD18	Q99569	8502	PKP4	1|0|0	1	1	3	0	0.00|0.00|0.00	0|0|0	0	0
RAD18	Q99653	11261	CHP1	1|0|0	1	1	3	0	0.00|0.00|0.00	0|0|0	0	0
RAD18	Q9UJZ1	30968	STOML2	1|1|0	2	1	3	0	0.00|0.00|0.00	0|0|0	0	0
RAD18	O00217	4728	NDUFS8	1|0|0	1	1	3	0	0.00|0.00|0.00	0|0|0	0	0
RAD18	P48509	977	CD151	1|0|0	1	1	3	0	0.00|0.00|0.00	0|0|0	0	0
RAD18	O43809	11051	NUDT21	5|10|6	21	10	3	0	0.00|0.00|0.00	20|26|22	0	0
RAD18	O43166	26037	SIPA1L1	1|0|0	1	1	3	0	0.00|0.00|0.00	0|0|0	0	0
RAD18	O60506	10492	SYNCRIP	21|27|21	69	27	3	0	0.00|0.00|0.00	22|37|27	0	0
RAD18	O43865	10768	AHCYL1	1|0|0	1	1	3	0	0.00|0.00|0.00	0|0|0	0	0
RAD18	O00560	6386	SDCBP	1|0|0	1	1	3	0	0.00|0.00|0.00	0|0|0	0	0
RAD18	Q06787	2332	FMR1	1|1|1	3	1	3	0	0.00|0.00|0.00	0|0|0	0	0
RAD18	Q7Z5G4	51125	GOLGA7	1|0|0	1	1	3	0	0.00|0.00|0.00	0|0|0	0	0
RAD18	Q53GQ0	51144	HSD17B12	1|0|0	1	1	3	0	0.00|0.00|0.00	0|0|0	0	0
RAD18	Q13595	29896	TRA2A	2|9|11	22	11	3	0	0.00|0.00|0.00	16|16|17	0	0
RAD18	Q13573	22938	SNW1	0|2|0	2	2	3	0	0.00|0.00|0.00	2|9|7	0	0
RAD18	O95071	51366	UBR5	1|0|0	1	1	3	0	0.00|0.00|0.00	0|0|0	0	0
RAD18	Q9BYI3	84668	FAM126A	1|0|0	1	1	3	0	0.00|0.00|0.00	0|0|0	0	0
RAD18	Q12846	6810	STX4	1|0|0	1	1	3	0	0.00|0.00|0.00	0|0|0	0	0
RAD18	Q8TDW0	84230	LRRC8C	1|0|0	1	1	3	0	0.00|0.00|0.00	0|0|0	0	0
RAD18	Q8WUM0	55746	NUP133	1|0|0	1	1	3	0	0.00|0.00|0.00	0|0|0	0	0
RAD18	Q9UIG0	9031	BAZ1B	1|1|0	2	1	3	0	0.00|0.00|0.00	0|0|0	0	0
RAD18	Q9P035	51495	PTPLAD1	1|1|0	2	1	3	0	0.00|0.00|0.00	0|0|0	0	0
RAD18	Q04941	5355	PLP2	1|0|0	1	1	3	0	0.00|0.00|0.00	0|0|0	0	0
RAD18	Q0ZGT2	91624	NEXN	1|0|0	1	1	3	0	0.00|0.00|0.00	0|0|0	0	0
RAD18	Q13410	696	BTN1A1	1|0|0	1	1	3	0	0.00|0.00|0.00	0|0|0	0	0
RAD18	Q13425	6645	SNTB2	1|0|0	1	1	3	0	0.00|0.00|0.00	0|0|0	0	0
RAD18	P63218	2787	GNG5	1|0|0	1	1	3	0	0.00|0.00|0.00	0|0|0	0	0
RAD18	Q14155	8874	ARHGEF7	0|4|3	7	4	3	0	0.00|0.00|0.00	7|17|14	0	0
RAD18	P43007	6509	SLC1A4	1|0|0	1	1	3	0	0.00|0.00|0.00	0|0|0	0	0
RAD18	Q14161	9815	GIT2	0|5|3	8	5	3	0	0.00|0.00|0.00	9|24|16	0	0
RAD18	P45880	7417	VDAC2	1|0|0	1	1	3	0	0.00|0.00|0.00	0|0|0	0	0
RAD18	Q13641	7162	TPBG	1|0|0	1	1	3	0	0.00|0.00|0.00	0|0|0	0	0
RAD18	Q15758	6510	SLC1A5	1|0|0	1	1	3	0	0.00|0.00|0.00	0|0|0	0	0
RAD18	Q96S97	91663	MYADM	1|0|0	1	1	3	0	0.00|0.00|0.00	0|0|0	0	0
RAD18	Q99623	11331	PHB2	1|0|0	1	1	3	0	0.00|0.00|0.00	0|0|0	0	0
RAD18	Q9GZT3	81892	SLIRP	1|0|1	2	1	3	0	0.00|0.00|0.00	0|0|0	0	0
RAD18	Q9H4G4	152007	GLIPR2	1|0|0	1	1	3	0	0.00|0.00|0.00	0|0|0	0	0
RAD18	Q8TAD7	387882	C12orf75	1|0|0	1	1	3	0	0.00|0.00|0.00	0|0|0	0	0
RAD18	Q14151	9667	SAFB2	0|3|1	4	3	3	0	0.00|0.00|0.00	2|15|13	0	0
RAD18	Q14152	8661	EIF3A	10|25|30	65	30	3	0	0.00|0.00|0.00	23|33|23	0	0
RAD18	Q6P9B6	57707	KIAA1609	1|0|0	1	1	3	0	0.00|0.00|0.00	0|0|0	0	0
RAD18	Q8IUW5	768211	RELL1	1|0|0	1	1	3	0	0.00|0.00|0.00	0|0|0	0	0
RAD18	P49006	65108	MARCKSL1	1|0|0	1	1	3	0	0.00|0.00|0.00	0|0|0	0	0
RAD18	Q15043	23516	SLC39A14	1|0|0	1	1	3	0	0.00|0.00|0.00	0|0|0	0	0
RAD18	P00533	1956	EGFR	1|0|0	1	1	3	0	0.00|0.00|0.00	0|0|0	0	0
RAD18	Q13435	10992	SF3B2	0|13|12	25	13	3	0	0.00|0.00|0.00	13|23|19	0	0
RAD18	P62424	6130	RPL7A	12|19|14	45	19	3	0	0.00|0.00|0.00	18|17|17	0	0
RAD18	Q13427	9360	PPIG	0|1|1	2	1	3	0	0.00|0.00|0.00	5|3|4	0	0
RAD18	O43290	9092	SART1	0|6|7	13	7	3	0	0.00|0.00|0.00	3|6|5	0	0
RAD18	Q13188	6788	STK3	1|0|0	1	1	3	0	0.00|0.00|0.00	0|0|0	0	0
RAD18	O43390	10236	HNRNPR	13|16|10	39	16	3	0	0.00|0.00|0.00	12|28|21	0	0
RAD18	Q8TAV4	161003	STOML3	1|0|0	1	1	3	0	0.00|0.00|0.00	0|0|0	0	0
RAD18	P49790	9972	NUP153	0|1|0	1	1	3	0	0.00|0.00|0.00	0|0|0	0	0
RAD18	Q13347	8668	EIF3I	4|12|8	24	12	3	0	0.00|0.00|0.00	5|9|10	0	0
RAD18	Q13283	10146	G3BP1	6|12|8	26	12	3	0	0.00|0.00|0.00	8|9|9	0	0
RAD18	Q12906	3609	ILF3	7|17|15	39	17	3	0	0.00|0.00|0.00	18|23|27	0	0
RAD18	Q12905	3608	ILF2	6|14|10	30	14	3	0	0.00|0.00|0.00	9|25|22	0	0
RAD18	O15372	8667	EIF3H	3|7|3	13	7	3	0	0.00|0.00|0.00	4|12|4	0	0
RAD18	Q12874	10946	SF3A3	0|4|1	5	4	3	0	0.00|0.00|0.00	10|18|9	0	0
RAD18	Q12931	10131	TRAP1	3|4|4	11	4	3	0	0.00|0.00|0.00	5|3|5	0	0
RAD18	Q13242	8683	SRSF9	9|14|17	40	17	3	0	0.00|0.00|0.00	26|20|21	0	0
RAD18	Q13247	6431	SRSF6	2|5|8	15	8	3	0	0.00|0.00|0.00	12|14|11	0	0
RAD18	O43143	1665	DHX15	4|12|8	24	12	3	0	0.00|0.00|0.00	18|33|22	0	0
RAD18	Q13243	6430	SRSF5	1|5|6	12	6	3	0	0.00|0.00|0.00	7|8|8	0	0
RAD18	Q9Y2D5	445815	PALM2-AKAP2	1|0|0	1	1	3	0	0.00|0.00|0.00	0|0|0	0	0
RAD18	P21964	1312	COMT	1|0|0	1	1	3	0	0.00|0.00|0.00	0|0|0	0	0
RAD18	P08183	5243	ABCB1	1|0|0	1	1	3	0	0.00|0.00|0.00	0|0|0	0	0
RAD18	Q9Y305	23597	ACOT9	1|1|1	3	1	3	0	0.00|0.00|0.00	0|0|0	0	0
RAD18	P08582	4241	MFI2	1|0|0	1	1	3	0	0.00|0.00|0.00	0|0|0	0	0
RAD18	Q01650	8140	SLC7A5	1|0|0	1	1	3	0	0.00|0.00|0.00	0|0|0	0	0
RAD18	Q9UM54	4646	MYO6	1|0|0	1	1	3	0	0.00|0.00|0.00	0|0|0	0	0
RAD18	P38606	523	ATP6V1A	1|0|0	1	1	3	0	0.00|0.00|0.00	0|0|0	0	0
RAD18	Q12768	9897	KIAA0196	1|0|0	1	1	3	0	0.00|0.00|0.00	0|0|0	0	0
RAD18	Q6WCQ1	23164	MPRIP	1|0|0	1	1	3	0	0.00|0.00|0.00	0|0|0	0	0
RAD18	Q9H329	54566	EPB41L4B	1|0|0	1	1	3	0	0.00|0.00|0.00	0|0|0	0	0
RAD18	P01889	3106	HLA-B	1|0|0	1	1	3	0	0.00|0.00|0.00	0|0|0	0	0
RAD18	Q8WXR4	140469	MYO3B	1|0|0	1	1	3	0	0.00|0.00|0.00	0|0|0	0	0
RAD18	Q96C19	79180	EFHD2	1|0|0	1	1	3	0	0.00|0.00|0.00	0|0|0	0	0
RAD18	Q92747	10552	ARPC1A	1|0|0	1	1	3	0	0.00|0.00|0.00	0|0|0	0	0
RAD18	Q9BQB6	79001	VKORC1	1|0|0	1	1	3	0	0.00|0.00|0.00	0|0|0	0	0
RAD18	Q13523	8899	PRPF4B	2|7|10	19	10	3	0	0.00|0.00|0.00	7|13|13	0	0
RAD18	P78539	8406	SRPX	1|0|0	1	1	3	0	0.00|0.00|0.00	0|0|0	0	0
RAD18	Q96JB3	23119	HIC2	1|0|0	1	1	3	0	0.00|0.00|0.00	0|0|0	0	0
RAD18	Q9H2H9	81539	SLC38A1	1|0|0	1	1	3	0	0.00|0.00|0.00	0|0|0	0	0
RAD18	O00767	6319	SCD	1|1|1	3	1	3	0	0.00|0.00|0.00	0|0|0	0	0
RAD18	O15371	8664	EIF3D	3|11|9	23	11	3	0	0.00|0.00|0.00	8|12|12	0	0
RAD18	P30837	219	ALDH1B1	0|1|0	1	1	3	0	0.00|0.00|0.00	0|0|0	0	0
RAD18	P30101	2923	PDIA3	0|0|1	1	1	3	0	0.00|0.00|0.00	0|0|0	0	0
RAD18	P31150	2664	GDI1	0|0|1	1	1	3	0	0.00|0.00|0.00	0|0|0	0	0
RAD18	P55735	6396	SEC13	0|0|1	1	1	3	0	0.00|0.00|0.00	0|0|0	0	0
RAD18	P82663	64432	MRPS25	0|0|1	1	1	3	0	0.00|0.00|0.00	0|0|0	0	0
RAD18	P28070	5692	PSMB4	0|0|1	1	1	3	0	0.00|0.00|0.00	0|0|0	0	0
RAD18	P13995	10797	MTHFD2	0|0|1	1	1	3	0	0.00|0.00|0.00	0|0|0	0	0
RAD18	O75044	23380	SRGAP2	0|0|1	1	1	3	0	0.00|0.00|0.00	0|0|0	0	0
RAD18	O75832	5716	PSMD10	0|0|1	1	1	3	0	0.00|0.00|0.00	0|0|0	0	0
RAD18	O95747	9943	OXSR1	0|0|1	1	1	3	0	0.00|0.00|0.00	0|0|0	0	0
RAD18	P13804	2108	ETFA	0|0|1	1	1	3	0	0.00|0.00|0.00	0|0|0	0	0
RAD18	Q13085	31	ACACA	0|0|1	1	1	3	0	0.00|0.00|0.00	0|0|0	0	0
RAD18	Q13325	24138	IFIT5	0|0|1	1	1	3	0	0.00|0.00|0.00	0|0|0	0	0
RAD18	Q92973	3842	TNPO1	0|0|1	1	1	3	0	0.00|0.00|0.00	0|0|0	0	0
RAD18	Q96CW1	1173	AP2M1	0|0|1	1	1	3	0	0.00|0.00|0.00	0|0|0	0	0
RAD18	Q96GQ7	55661	DDX27	0|0|1	1	1	3	0	0.00|0.00|0.00	0|0|0	0	0
RAD18	Q96L91	57634	EP400	0|0|1	1	1	3	0	0.00|0.00|0.00	0|0|0	0	0
RAD18	Q92504	7922	SLC39A7	0|0|1	1	1	3	0	0.00|0.00|0.00	0|0|0	0	0
RAD18	Q8TAQ2	6601	SMARCC2	0|0|1	1	1	3	0	0.00|0.00|0.00	0|0|0	0	0
RAD18	Q13416	4999	ORC2	0|0|1	1	1	3	0	0.00|0.00|0.00	0|0|0	0	0
RAD18	Q13868	23404	EXOSC2	0|0|1	1	1	3	0	0.00|0.00|0.00	0|0|0	0	0
RAD18	Q14137	23246	BOP1	0|0|1	1	1	3	0	0.00|0.00|0.00	0|0|0	0	0
RAD18	Q658Y4	157769	FAM91A1	0|0|1	1	1	3	0	0.00|0.00|0.00	0|0|0	0	0
RAD18	O14579	11316	COPE	0|0|1	1	1	3	0	0.00|0.00|0.00	0|0|0	0	0
RAD18	Q7Z794	374454	KRT77	0|0|1	1	1	3	0	0.00|0.00|0.00	0|0|0	0	0
RAD18	Q15005	9789	SPCS2	0|1|0	1	1	3	0	0.00|0.00|0.00	0|0|0	0	0
RAD18	Q8WWM7	11273	ATXN2L	0|1|1	2	1	3	0	0.00|0.00|0.00	0|0|0	0	0
RAD18	Q8N3C0	10973	ASCC3	0|1|0	1	1	3	0	0.00|0.00|0.00	0|0|0	0	0
RAD18	O75037	23046	KIF21B	0|1|0	1	1	3	0	0.00|0.00|0.00	0|0|0	0	0
RAD18	Q9NPA8	56943	ENY2	0|1|0	1	1	3	0	0.00|0.00|0.00	0|0|0	0	0
RAD18	Q9Y2T2	26985	AP3M1	0|1|1	2	1	3	0	0.00|0.00|0.00	0|0|0	0	0
RAD18	P00374	1719	DHFR	0|1|0	1	1	3	0	0.00|0.00|0.00	0|0|0	0	0
RAD18	Q15020	9733	SART3	0|1|0	1	1	3	0	0.00|0.00|0.00	0|0|0	0	0
RAD18	Q9HCE0	57724	EPG5	0|1|0	1	1	3	0	0.00|0.00|0.00	0|0|0	0	0
RAD18	O75152	9877	ZC3H11A	0|1|1	2	1	3	0	0.00|0.00|0.00	0|0|0	0	0
RAD18	P51784	8237	USP11	0|1|1	2	1	3	0	0.00|0.00|0.00	0|0|0	0	0
RAD18	A9QM74	402569	KPNA7	0|1|0	1	1	3	0	0.00|0.00|0.00	0|0|0	0	0
RAD18	P62805	8370	HIST2H4A	8|13|12	33	13	3	0	0.00|0.00|0.00	15|7|7	0	0
RAD18	P62753	6194	RPS6	9|6|9	24	9	3	0	0.00|0.00|0.00	7|21|15	0	0
RAD18	A6NHT5	340784	HMX3	2|1|1	4	2	3	0	0.00|0.00|0.00	3|3|2	0	0
RAD18	Q71U36	7846	TUBA1A	0|0|1	1	1	3	0	0.00|0.00|0.00	0|0|0	0	0
RAD18	P62829	9349	RPL23	4|9|9	22	9	3	0	0.00|0.00|0.00	12|8|10	0	0
RAD18	P62841	6209	RPS15	3|6|4	13	6	3	0	0.00|0.00|0.00	3|12|8	0	0
RAD18	P63208	6500	SKP1	0|1|1	2	1	3	0	0.00|0.00|0.00	0|0|0	0	0
RAD18	Q9P289	51765	MST4	0|1|0	1	1	3	0	0.00|0.00|0.00	0|0|0	0	0
RAD18	P62847	6229	RPS24	4|5|5	14	5	3	0	0.00|0.00|0.00	5|8|11	0	0
RAD18	Q96RS0	96764	TGS1	0|0|1	1	1	3	0	0.00|0.00|0.00	0|0|0	0	0
RAD18	Q99714	3028	HSD17B10	0|0|1	1	1	3	0	0.00|0.00|0.00	0|0|0	0	0
RAD18	Q92665	10240	MRPS31	0|0|1	1	1	3	0	0.00|0.00|0.00	0|0|0	0	0
RAD18	O75190	10049	DNAJB6	0|0|1	1	1	3	0	0.00|0.00|0.00	0|0|0	0	0
RAD18	Q8WXG9	84059	GPR98	0|0|1	1	1	3	0	0.00|0.00|0.00	0|0|0	0	0
RAD18	P62877	9978	RBX1	0|0|1	1	1	3	0	0.00|0.00|0.00	0|0|0	0	0
RAD18	Q9Y617	29968	PSAT1	0|0|1	1	1	3	0	0.00|0.00|0.00	0|0|0	0	0
RAD18	P49588	16	AARS	0|0|1	1	1	3	0	0.00|0.00|0.00	0|0|0	0	0
RAD18	Q9BQA1	79084	WDR77	0|0|1	1	1	3	0	0.00|0.00|0.00	0|0|0	0	0
RAD18	Q9BYG3	84365	MKI67IP	0|0|1	1	1	3	0	0.00|0.00|0.00	0|0|0	0	0
RAD18	Q08J23	54888	NSUN2	0|0|1	1	1	3	0	0.00|0.00|0.00	0|0|0	0	0
RAD18	P21741	4192	MDK	0|0|1	1	1	3	0	0.00|0.00|0.00	0|0|0	0	0
RAD18	P17480	7343	UBTF	0|0|1	1	1	3	0	0.00|0.00|0.00	0|0|0	0	0
RAD18	Q86TG7	23089	PEG10	0|0|1	1	1	3	0	0.00|0.00|0.00	0|0|0	0	0
RAD18	Q9BU76	79169	C1orf35	0|0|1	1	1	3	0	0.00|0.00|0.00	0|0|0	0	0
RAD18	Q9BYX4	64135	IFIH1	0|0|1	1	1	3	0	0.00|0.00|0.00	0|0|0	0	0
RAD18	Q7Z2W4	56829	ZC3HAV1	0|0|1	1	1	3	0	0.00|0.00|0.00	0|0|0	0	0
RAD18	Q99700	6311	ATXN2	0|0|1	1	1	3	0	0.00|0.00|0.00	0|0|0	0	0
RAD18	Q1RN00	151760	LOC151760	0|0|1	1	1	3	0	0.00|0.00|0.00	0|0|0	0	0
RAD18	Q7Z4S6	55605	KIF21A	0|0|1	1	1	3	0	0.00|0.00|0.00	0|0|0	0	0
RAD18	P15311	7430	EZR	0|0|1	1	1	3	0	0.00|0.00|0.00	0|0|0	0	0
RAD18	Q6KC79	25836	NIPBL	0|0|1	1	1	3	0	0.00|0.00|0.00	0|0|0	0	0
RAD18	Q8N0S6	91687	CENPL	0|0|1	1	1	3	0	0.00|0.00|0.00	0|0|0	0	0
RAD18	Q8WTT2	64318	NOC3L	0|0|1	1	1	3	0	0.00|0.00|0.00	0|0|0	0	0
RAD18	Q14764	9961	MVP	0|0|1	1	1	3	0	0.00|0.00|0.00	0|0|0	0	0
RAD18	P10599	7295	TXN	0|0|1	1	1	3	0	0.00|0.00|0.00	0|0|0	0	0
RAD18	P22314	7317	UBA1	0|0|1	1	1	3	0	0.00|0.00|0.00	0|0|0	0	0
RAD18	P35998	5701	PSMC2	0|0|1	1	1	3	0	0.00|0.00|0.00	0|0|0	0	0
RAD18	P46379	7917	BAG6	0|0|1	1	1	3	0	0.00|0.00|0.00	0|0|0	0	0
RAD18	Q9Y5J1	51096	UTP18	0|0|1	1	1	3	0	0.00|0.00|0.00	0|0|0	0	0
RAD18	Q9UBM7	1717	DHCR7	0|0|1	1	1	3	0	0.00|0.00|0.00	0|0|0	0	0
RAD18	Q9BR76	57175	CORO1B	0|0|1	1	1	3	0	0.00|0.00|0.00	0|0|0	0	0
RAD18	Q9H3U1	55898	UNC45A	0|0|1	1	1	3	0	0.00|0.00|0.00	0|0|0	0	0
RAD18	Q9NTK5	29789	OLA1	0|0|1	1	1	3	0	0.00|0.00|0.00	0|0|0	0	0
RAD18	Q9P260	57614	KIAA1468	0|0|1	1	1	3	0	0.00|0.00|0.00	0|0|0	0	0
RAD18	P62714	5516	PPP2CB	0|0|1	1	1	3	0	0.00|0.00|0.00	0|0|0	0	0
RAD18	Q15642	9322	TRIP10	0|0|1	1	1	3	0	0.00|0.00|0.00	0|0|0	0	0
RAD18	Q15019	4735	SEPTIN2	0|0|1	1	1	3	0	0.00|0.00|0.00	0|0|0	0	0
RAD18	Q96AQ6	57326	PBXIP1	0|0|1	1	1	3	0	0.00|0.00|0.00	0|0|0	0	0
RAD18	O60551	9397	NMT2	0|0|1	1	1	3	0	0.00|0.00|0.00	0|0|0	0	0
RAD18	P36957	1743	DLST	0|0|1	1	1	3	0	0.00|0.00|0.00	0|0|0	0	0
RAD18	Q9UHY1	29959	NRBP1	0|0|1	1	1	3	0	0.00|0.00|0.00	0|0|0	0	0
RAD18	Q92888	9138	ARHGEF1	0|0|1	1	1	3	0	0.00|0.00|0.00	0|0|0	0	0
RAD18	O43670	7756	ZNF207	0|0|1	1	1	3	0	0.00|0.00|0.00	0|0|0	0	0
RAD18	P08240	6734	SRPR	0|0|1	1	1	3	0	0.00|0.00|0.00	0|0|0	0	0
RAD18	P09936	7345	UCHL1	0|0|1	1	1	3	0	0.00|0.00|0.00	0|0|0	0	0
RAD18	P62851	6230	RPS25	6|8|9	23	9	3	0	0.00|0.00|0.00	10|7|5	0	0
RAD18	P49721	5690	PSMB2	0|1|0	1	1	3	0	0.00|0.00|0.00	0|0|0	0	0
RAD18	Q9NUQ8	55324	ABCF3	0|1|0	1	1	3	0	0.00|0.00|0.00	0|0|0	0	0
RAD18	Q9NY61	26574	AATF	0|1|0	1	1	3	0	0.00|0.00|0.00	0|0|0	0	0
RAD18	Q9NZ01	9524	TECR	0|1|1	2	1	3	0	0.00|0.00|0.00	0|0|0	0	0
RAD18	P62913	6135	RPL11	4|4|5	13	5	3	0	0.00|0.00|0.00	3|8|6	0	0
RAD18	Q9NU22	23195	MDN1	0|1|0	1	1	3	0	0.00|0.00|0.00	0|0|0	0	0
RAD18	Q9NP92	10884	MRPS30	0|1|0	1	1	3	0	0.00|0.00|0.00	0|0|0	0	0
RAD18	Q9C0C9	63893	UBE2O	0|1|0	1	1	3	0	0.00|0.00|0.00	0|0|0	0	0
RAD18	Q9H0W8	56006	SMG9	0|1|1	2	1	3	0	0.00|0.00|0.00	0|0|0	0	0
RAD18	Q9H4L4	26168	SENP3	0|1|0	1	1	3	0	0.00|0.00|0.00	0|0|0	0	0
RAD18	Q9H4L7	56916	SMARCAD1	0|1|0	1	1	3	0	0.00|0.00|0.00	0|0|0	0	0
RAD18	Q9UEE9	10428	CFDP1	0|1|1	2	1	3	0	0.00|0.00|0.00	0|0|0	0	0
RAD18	Q9UHR5	29115	SAP30BP	0|1|0	1	1	3	0	0.00|0.00|0.00	0|0|0	0	0
RAD18	Q9Y3T9	26155	NOC2L	0|1|1	2	1	3	0	0.00|0.00|0.00	0|0|0	0	0
RAD18	O95347	10592	SMC2	0|1|1	2	1	3	0	0.00|0.00|0.00	0|0|0	0	0
RAD18	P06730	1977	EIF4E	0|1|0	1	1	3	0	0.00|0.00|0.00	0|0|0	0	0
RAD18	P06753	7170	TPM3	0|1|1	2	1	3	0	0.00|0.00|0.00	0|0|0	0	0
RAD18	Q9Y3D0	51647	FAM96B	0|1|0	1	1	3	0	0.00|0.00|0.00	0|0|0	0	0
RAD18	Q9Y2R5	51373	MRPS17	0|1|1	2	1	3	0	0.00|0.00|0.00	0|0|0	0	0
RAD18	Q9UQE7	9126	SMC3	0|1|0	1	1	3	0	0.00|0.00|0.00	0|0|0	0	0
RAD18	Q9Y285	2193	FARSA	0|1|0	1	1	3	0	0.00|0.00|0.00	0|0|0	0	0
RAD18	Q9Y295	4733	DRG1	0|1|0	1	1	3	0	0.00|0.00|0.00	0|0|0	0	0
RAD18	Q9BYD6	65008	MRPL1	0|1|0	1	1	3	0	0.00|0.00|0.00	0|0|0	0	0
RAD18	Q9BXJ9	80155	NAA15	0|1|0	1	1	3	0	0.00|0.00|0.00	0|0|0	0	0
RAD18	Q14258	7706	TRIM25	0|1|0	1	1	3	0	0.00|0.00|0.00	0|0|0	0	0
RAD18	Q14669	9320	TRIP12	0|1|1	2	1	3	0	0.00|0.00|0.00	0|0|0	0	0
RAD18	Q15555	10982	MAPRE2	0|1|0	1	1	3	0	0.00|0.00|0.00	0|0|0	0	0
RAD18	Q16718	4698	NDUFA5	0|1|0	1	1	3	0	0.00|0.00|0.00	0|0|0	0	0
RAD18	Q14157	9898	UBAP2L	0|1|0	1	1	3	0	0.00|0.00|0.00	0|0|0	0	0
RAD18	Q13619	8451	CUL4A	0|1|0	1	1	3	0	0.00|0.00|0.00	0|0|0	0	0
RAD18	Q03252	84823	LMNB2	0|1|1	2	1	3	0	0.00|0.00|0.00	0|0|0	0	0
RAD18	Q05209	5782	PTPN12	0|1|0	1	1	3	0	0.00|0.00|0.00	0|0|0	0	0
RAD18	Q13155	7965	AIMP2	0|1|0	1	1	3	0	0.00|0.00|0.00	0|0|0	0	0
RAD18	Q13362	5527	PPP2R5C	0|1|1	2	1	3	0	0.00|0.00|0.00	0|0|0	0	0
RAD18	Q6IN85	55671	SMEK1	0|1|1	2	1	3	0	0.00|0.00|0.00	0|0|0	0	0
RAD18	Q6NXE6	93436	ARMC6	0|1|0	1	1	3	0	0.00|0.00|0.00	0|0|0	0	0
RAD18	Q8N9N8	84285	EIF1AD	0|1|1	2	1	3	0	0.00|0.00|0.00	0|0|0	0	0
RAD18	Q96P47	116988	AGAP3	0|1|0	1	1	3	0	0.00|0.00|0.00	0|0|0	0	0
RAD18	Q96S94	81669	CCNL2	0|1|0	1	1	3	0	0.00|0.00|0.00	0|0|0	0	0
RAD18	Q9BPX3	64151	NCAPG	0|1|0	1	1	3	0	0.00|0.00|0.00	0|0|0	0	0
RAD18	Q8N1F7	9688	NUP93	0|1|0	1	1	3	0	0.00|0.00|0.00	0|0|0	0	0
RAD18	P62917	6132	RPL8	10|8|9	27	10	3	0	0.00|0.00|0.00	5|13|8	0	0
RAD18	Q7L4I2	65117	RSRC2	0|1|0	1	1	3	0	0.00|0.00|0.00	0|0|0	0	0
RAD18	Q7L5D6	51608	GET4	0|1|1	2	1	3	0	0.00|0.00|0.00	0|0|0	0	0
RAD18	Q86UP2	3895	KTN1	0|1|0	1	1	3	0	0.00|0.00|0.00	0|0|0	0	0
RAD18	Q14444	4076	CAPRIN1	0|3|2	5	3	3	0	0.00|0.00|0.00	4|7|6	0	0
RAD18	P62910	6161	RPL32	4|6|5	15	6	3	0	0.00|0.00|0.00	5|5|8	0	0
RAD18	Q9UBD5	23595	ORC3	0|1|1	2	1	3	0	0.00|0.00|0.00	0|0|0	0	0
RAD18	P62256	7328	UBE2H	0|1|0	1	1	3	0	0.00|0.00|0.00	0|0|0	0	0
RAD18	O60313	4976	OPA1	0|1|0	1	1	3	0	0.00|0.00|0.00	0|0|0	0	0
RAD18	Q13547	3065	HDAC1	0|1|1	2	1	3	0	0.00|0.00|0.00	0|0|0	0	0
RAD18	Q92572	1176	AP3S1	0|1|0	1	1	3	0	0.00|0.00|0.00	0|0|0	0	0
RAD18	Q8TCT9	81502	HM13	0|1|0	1	1	3	0	0.00|0.00|0.00	0|0|0	0	0
RAD18	O43709	114049	WBSCR22	0|1|0	1	1	3	0	0.00|0.00|0.00	0|0|0	0	0
RAD18	Q99988	9518	GDF15	0|1|0	1	1	3	0	0.00|0.00|0.00	0|0|0	0	0
RAD18	P49257	3998	LMAN1	0|1|1	2	1	3	0	0.00|0.00|0.00	0|0|0	0	0
RAD18	Q8TC07	64786	TBC1D15	0|1|0	1	1	3	0	0.00|0.00|0.00	0|0|0	0	0
RAD18	P62888	6156	RPL30	6|8|8	22	8	3	0	0.00|0.00|0.00	8|3|6	0	0
RAD18	O60361	283458	NME2P1	0|1|0	1	1	3	0	0.00|0.00|0.00	0|0|0	0	0
RAD18	Q9BRD0	84811	BUD13	0|1|0	1	1	3	0	0.00|0.00|0.00	0|0|0	0	0
RAD18	Q9Y4W2	81887	LAS1L	0|1|0	1	1	3	0	0.00|0.00|0.00	0|0|0	0	0
RAD18	P61962	10238	DCAF7	0|1|0	1	1	3	0	0.00|0.00|0.00	0|0|0	0	0
RAD18	Q9Y5T5	10600	USP16	0|1|0	1	1	3	0	0.00|0.00|0.00	0|0|0	0	0
RAD18	O94842	9878	TOX4	0|1|0	1	1	3	0	0.00|0.00|0.00	0|0|0	0	0
RAD18	Q14683	8243	SMC1A	0|1|0	1	1	3	0	0.00|0.00|0.00	0|0|0	0	0
RAD18	Q6PK04	339230	CCDC137	0|1|1	2	1	3	0	0.00|0.00|0.00	0|0|0	0	0
RAD18	A6NL28	402643	TPM3P4	0|1|1	2	1	3	0	0.00|0.00|0.00	0|0|0	0	0
RAD18	P17612	5566	PRKACA	0|1|0	1	1	3	0	0.00|0.00|0.00	0|0|0	0	0
RAD18	Q9BQ48	64981	MRPL34	0|1|0	1	1	3	0	0.00|0.00|0.00	0|0|0	0	0
RAD18	Q86UE4	92140	MTDH	0|1|1	2	1	3	0	0.00|0.00|0.00	0|0|0	0	0
RAD18	Q9UGR2	23264	ZC3H7B	0|1|0	1	1	3	0	0.00|0.00|0.00	0|0|0	0	0
RAD18	O43929	5000	ORC4	0|1|0	1	1	3	0	0.00|0.00|0.00	0|0|0	0	0
RAD18	Q96B54	126299	ZNF428	0|1|0	1	1	3	0	0.00|0.00|0.00	0|0|0	0	0
RAD18	Q9Y5L0	23534	TNPO3	0|1|0	1	1	3	0	0.00|0.00|0.00	0|0|0	0	0
RAD18	Q9BZH6	55717	WDR11	0|1|0	1	1	3	0	0.00|0.00|0.00	0|0|0	0	0
RAD18	Q9BV38	57418	WDR18	0|1|0	1	1	3	0	0.00|0.00|0.00	0|0|0	0	0
RAD18	P62906	4736	RPL10A	9|10|9	28	10	3	0	0.00|0.00|0.00	8|12|10	0	0
RAD18	P62899	6160	RPL31	3|6|4	13	6	3	0	0.00|0.00|0.00	4|8|6	0	0
RAD18	Q92552	23107	MRPS27	0|1|1	2	1	3	0	0.00|0.00|0.00	0|0|0	0	0
RAD18	Q96JH7	80124	VCPIP1	0|1|0	1	1	3	0	0.00|0.00|0.00	0|0|0	0	0
RAD18	O14773	1200	TPP1	0|1|0	1	1	3	0	0.00|0.00|0.00	0|0|0	0	0
RAD18	O75431	10651	MTX2	0|1|0	1	1	3	0	0.00|0.00|0.00	0|0|0	0	0
RAD18	Q96JB5	80279	CDK5RAP3	0|1|0	1	1	3	0	0.00|0.00|0.00	0|0|0	0	0
RAD18	Q9H7Z7	80142	PTGES2	0|1|0	1	1	3	0	0.00|0.00|0.00	0|0|0	0	0
RAD18	P62891	6170	RPL39	3|0|0	3	3	3	0	0.00|0.00|0.00	6|3|2	0	0
RAD18	Q16795	4704	NDUFA9	0|1|0	1	1	3	0	0.00|0.00|0.00	0|0|0	0	0
RAD18	Q96F63	90324	CCDC97	0|1|0	1	1	3	0	0.00|0.00|0.00	0|0|0	0	0
RAD18	Q2M389	23325	KIAA1033	0|1|1	2	1	3	0	0.00|0.00|0.00	0|0|0	0	0
RAD18	P07858	1508	CTSB	0|1|0	1	1	3	0	0.00|0.00|0.00	0|0|0	0	0
RAD18	P26038	4478	MSN	0|1|0	1	1	3	0	0.00|0.00|0.00	0|0|0	0	0
RAD18	Q12872	6433	SFSWAP	0|1|0	1	1	3	0	0.00|0.00|0.00	0|0|0	0	0
RAD18	P60468	10952	SEC61B	0|1|1	2	1	3	0	0.00|0.00|0.00	0|0|0	0	0
RAD18	Q86VM9	124245	ZC3H18	0|2|4	6	4	3	0	0.00|0.00|0.00	5|10|8	0	0
RAD18	P52272	4670	HNRNPM	17|22|20	59	22	3	0	0.00|0.00|0.00	12|25|23	0	0
RAD18	P05388	6175	RPLP0	13|20|16	49	20	3	0	0.00|0.00|0.00	14|19|22	0	0
RAD18	Q13509	10381	TUBB3	3|2|3	8	3	3	0	0.00|0.00|0.00	0|7|9	0	0
RAD18	P01764	28442	IGHV3-23	9|6|8	23	9	3	0	0.00|0.00|0.00	7|44|24	0	0
RAD18	P47813	1964	EIF1AX	0|4|0	4	4	3	0	0.00|0.00|0.00	0|4|6	0	0
RAD18	P53999	10923	SUB1	18|15|14	47	18	3	0	0.00|0.00|0.00	12|17|21	0	0
RAD18	Q9Y5B6	94104	GCFC1	0|1|1	2	1	3	0	0.00|0.00|0.00	0|5|4	0	0
RAD18	P07910	3183	HNRNPC	11|15|13	39	15	3	0	0.00|0.00|0.00	23|29|21	0	0
RAD18	P55884	8662	EIF3B	7|27|18	52	27	3	0	0.00|0.00|0.00	15|24|16	0	0
RAD18	P09874	142	PARP1	0|1|0	1	1	3	0	0.00|0.00|0.00	0|2|0	0	0
RAD18	P51991	220988	HNRNPA3	7|13|5	25	13	3	0	0.00|0.00|0.00	9|29|24	0	0
RAD18	Q9BZK3	83955	NACAP1	1|0|0	1	1	3	0	0.00|0.00|0.00	0|1|2	0	0
RAD18	Q9BWF3	5936	RBM4	0|1|0	1	1	3	0	0.00|0.00|0.00	0|2|0	0	0
RAD18	O43818	9136	RRP9	0|0|1	1	1	3	0	0.00|0.00|0.00	0|1|0	0	0
RAD18	P50914	9045	RPL14	6|6|6	18	6	3	0	0.00|0.00|0.00	7|8|7	0	0
RAD18	P51114	8087	FXR1	0|2|3	5	3	3	0	0.00|0.00|0.00	2|3|4	0	0
RAD18	O75494	10772	SRSF10	5|8|7	20	8	3	0	0.00|0.00|0.00	5|15|14	0	0
RAD18	P43363	4109	MAGEA10	1|1|1	3	1	3	0	0.00|0.00|0.00	0|1|1	0	0
RAD18	P51398	7818	DAP3	1|8|1	10	8	3	0	0.00|0.00|0.00	2|9|11	0	0
RAD18	Q8IZL8	27043	PELP1	0|1|0	1	1	3	0	0.00|0.00|0.00	0|2|1	0	0
RAD18	Q9Y4Z0	25804	LSM4	0|1|0	1	1	3	0	0.00|0.00|0.00	0|2|1	0	0
RAD18	Q9Y3I0	51493	C22orf28	0|1|0	1	1	3	0	0.00|0.00|0.00	0|2|1	0	0
RAD18	Q7KZF4	27044	SND1	0|0|1	1	1	3	0	0.00|0.00|0.00	0|2|2	0	0
RAD18	Q8N1G4	57470	LRRC47	0|3|0	3	3	3	0	0.00|0.00|0.00	0|7|5	0	0
RAD18	Q8N2M8	11129	CLASRP	0|1|1	2	1	3	0	0.00|0.00|0.00	0|6|3	0	0
RAD18	Q8WXA9	140890	SREK1	0|1|0	1	1	3	0	0.00|0.00|0.00	0|3|1	0	0
RAD18	P61254	6154	RPL26	8|5|4	17	8	3	0	0.00|0.00|0.00	5|6|7	0	0
RAD18	P07900	3320	HSP90AA1	44|59|67	170	67	3	0	0.00|0.00|0.00	23|67|60	0	0
RAD18	Q01658	1810	DR1	0|1|1	2	1	3	0	0.00|0.00|0.00	0|2|2	0	0
RAD18	P08670	7431	VIM	107|43|29	179	107	3	0	0.00|0.00|0.00	54|64|64	0	0
RAD18	Q14566	4175	MCM6	0|1|0	1	1	3	0	0.00|0.00|0.00	0|2|4	0	0
RAD18	P61247	6189	RPS3A	14|16|15	45	16	3	0	0.00|0.00|0.00	11|25|21	0	0
RAD18	Q92769	3066	HDAC2	0|1|0	1	1	3	0	0.00|0.00|0.00	0|2|1	0	0
RAD18	P60228	3646	EIF3E	3|3|6	12	6	3	0	0.00|0.00|0.00	7|7|6	0	0
RAD18	Q9Y2R9	51081	MRPS7	0|1|0	1	1	3	0	0.00|0.00|0.00	0|2|4	0	0
RAD18	Q9Y333	57819	LSM2	0|1|1	2	1	3	0	0.00|0.00|0.00	0|4|1	0	0
RAD18	Q9Y3C1	51491	NOP16	0|1|1	2	1	3	0	0.00|0.00|0.00	0|2|1	0	0
RAD18	P60866	6224	RPS20	4|4|5	13	5	3	0	0.00|0.00|0.00	4|9|6	0	0
RAD18	Q9BTD8	79171	RBM42	0|1|0	1	1	3	0	0.00|0.00|0.00	0|2|2	0	0
RAD18	Q96HP0	57572	DOCK6	0|1|0	1	1	3	0	0.00|0.00|0.00	0|2|3	0	0
RAD18	P08238	3326	HSP90AB1	37|42|48	127	48	3	0	0.00|0.00|0.00	23|54|55	0	0
RAD18	Q9BRR8	55094	GPATCH1	0|1|0	1	1	3	0	0.00|0.00|0.00	0|2|2	0	0
RAD18	P49756	58517	RBM25	1|13|10	24	13	3	0	0.00|0.00|0.00	7|9|11	0	0
RAD18	P13984	2963	GTF2F2	0|1|0	1	1	3	0	0.00|0.00|0.00	0|1|0	0	0
RAD18	Q9GZS3	80349	WDR61	0|1|0	1	1	3	0	0.00|0.00|0.00	0|1|1	0	0
RAD18	Q9HAN9	64802	NMNAT1	1|1|0	2	1	3	0	0.00|0.00|0.00	0|1|0	0	0
RAD18	Q9NW13	55131	RBM28	0|0|1	1	1	3	0	0.00|0.00|0.00	0|1|1	0	0
RAD18	Q9NXR7	9577	BRE	0|0|1	1	1	3	0	0.00|0.00|0.00	0|1|0	0	0
RAD18	Q96GC9	81671	VMP1	0|1|1	2	1	3	0	0.00|0.00|0.00	0|1|1	0	0
RAD18	Q92615	23185	LARP4B	0|1|0	1	1	3	0	0.00|0.00|0.00	0|1|1	0	0
RAD18	Q5SY16	79707	NOL9	0|1|0	1	1	3	0	0.00|0.00|0.00	0|1|0	0	0
RAD18	Q5T4S7	23352	UBR4	0|1|1	2	1	3	0	0.00|0.00|0.00	0|1|0	0	0
RAD18	Q9Y2W2	51729	WBP11	0|3|2	5	3	3	0	0.00|0.00|0.00	3|6|5	0	0
RAD18	Q9Y2W1	9967	THRAP3	7|10|20	37	20	3	0	0.00|0.00|0.00	55|25|31	0	0
RAD18	Q9Y262	51386	EIF3L	2|9|8	19	9	3	0	0.00|0.00|0.00	5|15|11	0	0
RAD18	Q96T37	64783	RBM15	1|1|0	2	1	3	0	0.00|0.00|0.00	0|2|1	0	0
RAD18	P43243	9782	MATR3	11|19|26	56	26	3	0	0.00|0.00|0.00	19|33|42	0	0
RAD18	Q9UKM9	22913	RALY	3|3|4	10	4	3	0	0.00|0.00|0.00	7|9|6	0	0
RAD18	Q9UKF6	51692	CPSF3	0|1|0	1	1	3	0	0.00|0.00|0.00	4|6|3	0	0
RAD18	Q9UKV3	22985	ACIN1	8|9|14	31	14	3	0	0.00|0.00|0.00	34|19|20	0	0
RAD18	Q9UMS4	27339	PRPF19	6|9|6	21	9	3	0	0.00|0.00|0.00	6|22|17	0	0
RAD18	Q9UQ80	5036	PA2G4	5|8|14	27	14	3	0	0.00|0.00|0.00	5|11|10	0	0
RAD18	Q9UQ35	23524	SRRM2	6|19|17	42	19	3	0	0.00|0.00|0.00	15|20|22	0	0
RAD18	Q9UNZ5	28974	C19orf53	4|5|6	15	6	3	0	0.00|0.00|0.00	3|8|6	0	0
RAD18	Q9Y383	51631	LUC7L2	3|7|6	16	7	3	0	0.00|0.00|0.00	7|8|8	0	0
RAD18	Q9Y3B4	51639	SF3B14	1|0|1	2	1	3	0	0.00|0.00|0.00	3|4|5	0	0
RAD18	P46779	6158	RPL28	3|1|2	6	3	3	0	0.00|0.00|0.00	4|4|4	0	0
RAD18	P55039	1819	DRG2	0|0|1	1	1	3	0	0.00|0.00|0.00	0|1|0	0	0
RAD18	P62306	6636	SNRPF	6|2|3	11	6	3	0	0.00|0.00|0.00	8|4|6	0	0
RAD18	P46778	6144	RPL21	5|5|5	15	5	3	0	0.00|0.00|0.00	10|5|6	0	0
RAD18	P62304	6635	SNRPE	9|17|13	39	17	3	0	0.00|0.00|0.00	14|59|40	0	0
RAD18	P36507	5605	MAP2K2	0|1|0	1	1	3	0	0.00|0.00|0.00	0|1|0	0	0
RAD18	P46782	6193	RPS5	10|7|11	28	11	3	0	0.00|0.00|0.00	16|18|17	0	0
RAD18	P62280	6205	RPS11	7|7|10	24	10	3	0	0.00|0.00|0.00	7|7|8	0	0
RAD18	P46781	6203	RPS9	6|14|13	33	14	3	0	0.00|0.00|0.00	17|15|17	0	0
RAD18	P61923	22818	COPZ1	1|0|0	1	1	3	0	0.00|0.00|0.00	0|1|0	0	0
RAD18	Q9Y6M1	10644	IGF2BP2	3|11|5	19	11	3	0	0.00|0.00|0.00	6|11|8	0	0
RAD18	Q9Y5S9	9939	RBM8A	0|1|1	2	1	3	0	0.00|0.00|0.00	6|2|3	0	0
RAD18	Q15435	5510	PPP1R7	1|1|0	2	1	3	0	0.00|0.00|0.00	0|1|1	0	0
RAD18	Q16531	1642	DDB1	1|1|1	3	1	3	0	0.00|0.00|0.00	0|1|0	0	0
RAD18	Q12873	1107	CHD3	0|0|1	1	1	3	0	0.00|0.00|0.00	0|1|2	0	0
RAD18	P46776	6157	RPL27A	9|6|3	18	9	3	0	0.00|0.00|0.00	4|10|9	0	0
RAD18	P62195	5705	PSMC5	0|0|1	1	1	3	0	0.00|0.00|0.00	0|1|1	0	0
RAD18	P78347	2969	GTF2I	1|0|0	1	1	3	0	0.00|0.00|0.00	0|1|1	0	0
RAD18	P46777	6125	RPL5	10|12|11	33	12	3	0	0.00|0.00|0.00	12|21|15	0	0
RAD18	P55795	3188	HNRNPH2	5|2|1	8	5	3	0	0.00|0.00|0.00	0|13|2	0	0
RAD18	P04264	3848	KRT1	9|30|25	64	30	3	0	0.00|0.00|0.00	26|26|35	0	0
RAD18	Q96SB4	6732	SRPK1	0|2|1	3	2	3	0	0.00|0.00|0.00	4|5|0	0	0
RAD18	Q99729	3182	HNRNPAB	5|6|5	16	6	3	0	0.00|0.00|0.00	4|11|10	0	0
RAD18	Q14103	3184	HNRNPD	0|3|2	5	3	3	0	0.00|0.00|0.00	2|8|8	0	0
RAD18	Q9BUF5	84617	TUBB6	13|14|16	43	16	3	0	0.00|0.00|0.00	7|16|20	0	0
RAD18	Q96N67	85440	DOCK7	30|58|62	150	62	3	0	0.00|0.00|0.00	52|100|71	0	0
RAD18	Q96II8	84859	LRCH3	17|32|30	79	32	3	0	0.00|0.00|0.00	14|44|41	0	0
RAD18	Q14498	9584	RBM39	6|8|8	22	8	3	0	0.00|0.00|0.00	14|16|16	0	0
RAD18	Q6PKG0	23367	LARP1	4|15|8	27	15	3	0	0.00|0.00|0.00	27|45|35	0	0
RAD18	Q92804	8148	TAF15	35|55|44	134	55	3	0	0.00|0.00|0.00	45|105|87	0	0
RAD18	P07437	203068	TUBB	17|13|15	45	17	3	0	0.00|0.00|0.00	4|12|13	0	0
RAD18	Q9NZI8	10642	IGF2BP1	7|9|9	25	9	3	0	0.00|0.00|0.00	11|13|12	0	0
RAD18	Q9UN86	9908	G3BP2	3|3|2	8	3	3	0	0.00|0.00|0.00	1|4|4	0	0
RAD18	O00193	10944	C11orf58	0|1|1	2	1	3	0	0.00|0.00|0.00	1|0|0	0	0
RAD18	P21127	984	CDK11B	0|3|4	7	4	3	0	0.00|0.00|0.00	1|5|4	0	0
RAD18	P38432	8161	COIL	0|1|0	1	1	3	0	0.00|0.00|0.00	1|0|3	0	0
RAD18	Q8TF01	25957	PNISR	0|1|1	2	1	3	0	0.00|0.00|0.00	2|0|0	0	0
RAD18	P62263	6208	RPS14	7|7|8	22	8	3	0	0.00|0.00|0.00	8|9|9	0	0
RAD18	P08779	3868	KRT16	0|1|0	1	1	3	0	0.00|0.00|0.00	4|0|0	0	0
RAD18	Q86VY4	85453	TSPYL5	0|1|1	2	1	3	0	0.00|0.00|0.00	2|1|0	0	0
RAD18	Q9NQ29	55692	LUC7L	0|0|1	1	1	3	0	0.00|0.00|0.00	1|0|0	0	0
RAD18	Q01081	7307	U2AF1	1|7|8	16	8	3	0	0.00|0.00|0.00	6|7|7	0	0
RAD18	P68431	8968	HIST1H3F	3|2|2	7	3	3	0	0.00|0.00|0.00	5|3|2	0	0
RAD18	P39687	8125	ANP32A	3|5|3	11	5	3	0	0.00|0.00|0.00	5|8|4	0	0
RAD18	P40429	23521	RPL13A	7|5|5	17	7	3	0	0.00|0.00|0.00	7|11|4	0	0
RAD18	P62277	6207	RPS13	9|8|10	27	10	3	0	0.00|0.00|0.00	6|8|9	0	0
RAD18	P46783	6204	RPS10	7|10|7	24	10	3	0	0.00|0.00|0.00	5|12|11	0	0
RAD18	P39023	6122	RPL3	14|25|20	59	25	3	0	0.00|0.00|0.00	14|24|21	0	0
RAD18	P38919	9775	EIF4A3	4|5|2	11	5	3	0	0.00|0.00|0.00	14|16|7	0	0
RAD18	Q92841	10521	DDX17	2|14|4	20	14	3	0	0.00|0.00|0.00	12|25|23	0	0
RAD18	P52597	3185	HNRNPF	0|0|2	2	2	3	0	0.00|0.00|0.00	1|15|12	0	0
RAD18	P38159	27316	RBMX	20|31|21	72	31	3	0	0.00|0.00|0.00	29|33|33	0	0
RAD18	P68032	70	ACTC1	0|7|7	14	7	3	0	0.00|0.00|0.00	4|7|5	0	0
RAD18	P17844	1655	DDX5	12|29|15	56	29	3	0	0.00|0.00|0.00	19|49|48	0	0
RAD18	P16989	8531	CSDA	5|6|6	17	6	3	0	0.00|0.00|0.00	9|14|10	0	0
RAD18	P62269	6222	RPS18	7|3|8	18	8	3	0	0.00|0.00|0.00	13|10|10	0	0
RAD18	P68363	10376	TUBA1B	6|11|0	17	11	3	0	0.00|0.00|0.00	5|9|6	0	0
RAD18	P62266	6228	RPS23	3|8|5	16	8	3	0	0.00|0.00|0.00	4|11|11	0	0
RAD18	P67809	4904	YBX1	8|6|8	22	8	3	0	0.00|0.00|0.00	11|9|10	0	0
RAD18	P62854	6231	RPS26	4|6|7	17	7	3	0	0.00|0.00|0.00	4|11|6	0	0
RAD18	P61513	6168	RPL37A	8|9|13	30	13	3	0	0.00|0.00|0.00	11|12|10	0	0
RAD18	P14678	6628	SNRPB	15|16|10	41	16	3	0	0.00|0.00|0.00	14|39|36	0	0
RAD18	P62701	6191	RPS4X	26|25|21	72	26	3	0	0.00|0.00|0.00	24|28|25	0	0
RAD18	P52298	22916	NCBP2	0|1|1	2	1	3	0	0.00|0.00|0.00	1|3|3	0	0
RAD18	P62249	6217	RPS16	11|11|10	32	11	3	0	0.00|0.00|0.00	12|15|14	0	0
RAD18	O14979	9987	HNRPDL	2|2|0	4	2	3	0	0.00|0.00|0.00	0|5|4	0	0
RAD18	O60306	9716	AQR	0|1|0	1	1	3	0	0.00|0.00|0.00	0|4|3	0	0
RAD18	O75934	10286	BCAS2	0|1|0	1	1	3	0	0.00|0.00|0.00	0|6|5	0	0
RAD18	P61978	3190	HNRNPK	5|12|14	31	14	3	0	0.00|0.00|0.00	6|20|17	0	0
RAD18	Q15050	23212	RRS1	2|3|4	9	4	3	0	0.00|0.00|0.00	1|5|5	0	0
RAD18	Q9UKA9	58155	PTBP2	1|1|0	2	1	3	0	0.00|0.00|0.00	1|1|0	0	0
RAD18	Q13310	8761	PABPC4	11|20|19	50	20	3	0	0.00|0.00|0.00	22|49|38	0	0
RAD18	P11940	26986	PABPC1	9|30|20	59	30	3	0	0.00|0.00|0.00	31|61|47	0	0
RAD18	P10412	3008	HIST1H1E	3|4|3	10	4	3	0	0.00|0.00|0.00	4|7|6	0	0
RAD18	P09651	3178	HNRNPA1	25|42|20	87	42	3	0	0.00|0.00|0.00	15|50|46	0	0
RAD18	O95793	6780	STAU1	0|3|0	3	3	3	0	0.00|0.00|0.00	0|8|5	0	0
RAD18	P41223	8896	BUD31	0|1|0	1	1	3	0	0.00|0.00|0.00	0|5|1	0	0
RAD18	P61313	6138	RPL15	9|11|6	26	11	3	0	0.00|0.00|0.00	4|12|13	0	0
RAD18	P49750	56252	YLPM1	0|2|0	2	2	3	0	0.00|0.00|0.00	0|3|8	0	0
RAD18	P35908	3849	KRT2	3|11|10	24	11	3	0	0.00|0.00|0.00	11|6|13	0	0
RAD18	P61326	4116	MAGOH	0|3|1	4	3	3	0	0.00|0.00|0.00	6|5|4	0	0
RAD18	P35637	2521	FUS	0|2|2	4	2	3	0	0.00|0.00|0.00	0|4|4	0	0
RAD18	P26583	3148	HMGB2	1|1|0	2	1	3	0	0.00|0.00|0.00	1|2|1	0	0
RAD18	P09429	3146	HMGB1	6|4|4	14	6	3	0	0.00|0.00|0.00	3|10|8	0	0
RAD18	P61353	6155	RPL27	4|5|5	14	5	3	0	0.00|0.00|0.00	4|5|4	0	0
RAD18	Q03113	2768	GNA12	0|1|1	2	1	3	0	0.00|0.00|0.00	1|0|1	0	0
RAD18	Q86SE5	138046	RALYL	0|1|1	2	1	3	0	0.00|0.00|0.00	1|0|1	0	0
RAD18	Q15427	10262	SF3B4	0|0|1	1	1	3	0	0.00|0.00|0.00	1|5|1	0	0
RAD18	Q6UX04	10283	CWC27	1|1|4	6	4	3	0	0.00|0.00|0.00	1|4|5	0	0
RAD18	P20962	5763	PTMS	1|0|0	1	1	3	0	0.00|0.00|0.00	1|1|1	0	0
RAD18	P13645	3858	KRT10	2|27|17	46	27	3	0	0.00|0.00|0.00	20|15|27	0	0
RAD18	Q15007	9589	WTAP	0|0|1	1	1	3	0	0.00|0.00|0.00	1|1|0	0	0
RAD18	P62241	6202	RPS8	12|13|14	39	14	3	0	0.00|0.00|0.00	14|13|15	0	0
RAD18	Q00577	5813	PURA	1|2|1	4	2	3	0	0.00|0.00|0.00	1|5|4	0	0
RAD18	P62244	6210	RPS15A	8|4|5	17	8	3	0	0.00|0.00|0.00	3|9|7	0	0
RAD18	Q13151	10949	HNRNPA0	1|3|2	6	3	3	0	0.00|0.00|0.00	1|6|7	0	0
RAD18	P98179	5935	RBM3	0|4|1	5	4	3	0	0.00|0.00|0.00	1|5|5	0	0
RAD18	Q8IWX8	10523	CHERP	0|1|1	2	1	3	0	0.00|0.00|0.00	1|10|7	0	0
RAD18	P01859	3501	IGHG2	0|1|0	1	1	3	0	0.00|0.00|0.00	1|0|0	0	0
RAD18	Q9BRJ6	84310	C7orf50	0|1|1	2	1	3	0	0.00|0.00|0.00	1|0|1	0	0
RAD18	Q5BKZ1	284695	ZNF326	0|0|1	1	1	3	0	0.00|0.00|0.00	1|3|5	0	0
RAD18	P62310	27258	LSM3	0|1|0	1	1	3	0	0.00|0.00|0.00	1|1|0	0	0
RAD18	P62081	6201	RPS7	18|16|18	52	18	3	0	0.00|0.00|0.00	5|32|27	0	0
RAD18	Q9H5V9	63932	CXorf56	0|1|0	1	1	3	0	0.00|0.00|0.00	1|0|1	0	0
RAD18	Q8TEQ6	25929	GEMIN5	1|3|3	7	3	3	0	0.00|0.00|0.00	1|11|5	0	0
RAD18	Q9Y3D9	51649	MRPS23	0|1|0	1	1	3	0	0.00|0.00|0.00	1|0|3	0	0
RAD18	O15235	6183	MRPS12	0|1|0	1	1	3	0	0.00|0.00|0.00	0|1|0	0	0
RAD18	Q13045	2314	FLII	0|0|1	1	1	3	0	0.00|0.00|0.00	0|1|0	0	0
RAD18	P09012	6626	SNRPA	8|23|17	48	23	3	0	0.00|0.00|0.00	27|24|21	0	0
RAD18	P08865	3921	RPSA	12|19|15	46	19	3	0	0.00|0.00|0.00	15|12|19	0	0
RAD18	Q7L014	9879	DDX46	1|11|11	23	11	3	0	0.00|0.00|0.00	8|9|12	0	0
RAD18	P08708	6218	RPS17	4|14|13	31	14	3	0	0.00|0.00|0.00	9|19|17	0	0
RAD18	P09234	6631	SNRPC	7|8|5	20	8	3	0	0.00|0.00|0.00	5|14|11	0	0
RAD18	Q7L2E3	22907	DHX30	0|1|3	4	3	3	0	0.00|0.00|0.00	9|9|11	0	0
RAD18	Q86V81	10189	ALYREF	4|8|6	18	8	3	0	0.00|0.00|0.00	6|7|5	0	0
RAD18	Q7Z4V5	84717	HDGFRP2	3|4|4	11	4	3	0	0.00|0.00|0.00	9|7|11	0	0
RAD18	P09661	6627	SNRPA1	1|5|4	10	5	3	0	0.00|0.00|0.00	4|17|8	0	0
RAD18	P08621	6625	SNRNP70	19|34|32	85	34	3	0	0.00|0.00|0.00	51|52|53	0	0
RAD18	Q6UN15	81608	FIP1L1	0|8|1	9	8	3	0	0.00|0.00|0.00	6|11|7	0	0
RAD18	Q66PJ3	51329	ARL6IP4	2|0|3	5	3	3	0	0.00|0.00|0.00	4|5|5	0	0
RAD18	Q5VT06	9857	CEP350	0|3|3	6	3	3	0	0.00|0.00|0.00	5|5|5	0	0
RAD18	Q53GS9	10713	USP39	1|4|4	9	4	3	0	0.00|0.00|0.00	2|5|3	0	0
RAD18	Q32P28	64175	LEPRE1	0|1|2	3	2	3	0	0.00|0.00|0.00	7|11|8	0	0
RAD18	P62316	6633	SNRPD2	14|26|20	60	26	3	0	0.00|0.00|0.00	34|44|38	0	0
RAD18	P05387	6181	RPLP2	7|12|12	31	12	3	0	0.00|0.00|0.00	14|10|13	0	0
RAD18	P07237	5034	P4HB	0|8|9	17	9	3	0	0.00|0.00|0.00	2|5|11	0	0
RAD18	P06748	4869	NPM1	24|28|27	79	28	3	0	0.00|0.00|0.00	12|39|35	0	0
RAD18	Q6P2Q9	10594	PRPF8	10|43|40	93	43	3	0	0.00|0.00|0.00	40|71|60	0	0
RAD18	O00571	1654	DDX3X	11|12|12	35	12	3	0	0.00|0.00|0.00	12|26|22	0	0
RAD18	Q86W42	79228	THOC6	0|1|0	1	1	3	0	0.00|0.00|0.00	5|4|1	0	0
RAD18	Q92900	5976	UPF1	1|5|8	14	8	3	0	0.00|0.00|0.00	6|8|4	0	0
RAD18	Q92797	8189	SYMPK	0|3|4	7	4	3	0	0.00|0.00|0.00	9|5|4	0	0
RAD18	P18124	6129	RPL7	17|20|12	49	20	3	0	0.00|0.00|0.00	12|26|23	0	0
RAD18	Q8WYA6	56259	CTNNBL1	0|2|2	4	2	3	0	0.00|0.00|0.00	2|3|3	0	0
RAD18	P18583	6651	SON	0|2|6	8	6	3	0	0.00|0.00|0.00	10|2|5	0	0
RAD18	P18621	6139	RPL17	7|8|9	24	9	3	0	0.00|0.00|0.00	4|13|13	0	0
RAD18	Q96PK6	10432	RBM14	2|2|0	4	2	3	0	0.00|0.00|0.00	4|5|5	0	0
RAD18	P19387	5432	POLR2C	0|1|0	1	1	3	0	0.00|0.00|0.00	5|6|5	0	0
RAD18	P19338	4691	NCL	29|40|41	110	41	3	0	0.00|0.00|0.00	21|43|44	0	0
RAD18	Q8NI27	57187	THOC2	0|1|0	1	1	3	0	0.00|0.00|0.00	7|7|2	0	0
RAD18	Q8NEY8	51535	PPHLN1	0|1|2	3	2	3	0	0.00|0.00|0.00	4|9|8	0	0
RAD18	P14625	7184	HSP90B1	6|16|17	39	17	3	0	0.00|0.00|0.00	10|14|22	0	0
RAD18	Q8N5F7	79576	NKAP	0|1|2	3	2	3	0	0.00|0.00|0.00	2|4|4	0	0
RAD18	P12268	3615	IMPDH2	3|7|5	15	7	3	0	0.00|0.00|0.00	10|12|10	0	0
RAD18	Q8IXT5	389677	RBM12B	1|3|1	5	3	3	0	0.00|0.00|0.00	7|6|7	0	0
RAD18	P14866	3191	HNRNPL	10|14|15	39	15	3	0	0.00|0.00|0.00	12|27|20	0	0
RAD18	P15880	6187	RPS2	9|11|20	40	20	3	0	0.00|0.00|0.00	21|22|23	0	0
RAD18	P18077	6165	RPL35A	1|3|3	7	3	3	0	0.00|0.00|0.00	3|4|4	0	0
RAD18	Q8NC51	26135	SERBP1	6|8|5	19	8	3	0	0.00|0.00|0.00	7|14|12	0	0
RAD18	P16401	3009	HIST1H1B	0|3|2	5	3	3	0	0.00|0.00|0.00	5|3|1	0	0
RAD18	Q2TAY7	55234	SMU1	0|2|1	3	2	3	0	0.00|0.00|0.00	4|10|10	0	0
RAD18	P02768	213	ALB	5|6|4	15	6	3	0	0.00|0.00|0.00	4|3|7	0	0
RAD18	O75533	23451	SF3B1	4|17|15	36	17	3	0	0.00|0.00|0.00	28|43|37	0	0
RAD18	O75400	55660	PRPF40A	3|5|5	13	5	3	0	0.00|0.00|0.00	7|7|5	0	0
RAD18	Q15052	9459	ARHGEF6	0|1|0	1	1	3	0	0.00|0.00|0.00	3|13|12	0	0
RAD18	Q15029	9343	EFTUD2	9|29|20	58	29	3	0	0.00|0.00|0.00	17|45|31	0	0
RAD18	Q15185	10728	PTGES3	3|5|4	12	5	3	0	0.00|0.00|0.00	4|4|4	0	0
RAD18	Q15233	4841	NONO	12|14|10	36	14	3	0	0.00|0.00|0.00	3|17|11	0	0
RAD18	P61026	10890	RAB10	1|0|0	1	1	3	0	0.00|0.00|0.00	0|0|0	0	0
RAD18	O75643	23020	SNRNP200	17|52|43	112	52	3	0	0.00|0.00|0.00	43|75|56	0	0
RAD18	Q15287	10921	RNPS1	3|3|4	10	4	3	0	0.00|0.00|0.00	7|7|6	0	0
RAD18	P43686	5704	PSMC4	1|0|1	2	1	3	0	0.00|0.00|0.00	0|0|0	0	0
RAD18	O15118	4864	NPC1	1|0|0	1	1	3	0	0.00|0.00|0.00	0|0|0	0	0
RAD18	Q14978	9221	NOLC1	2|3|5	10	5	3	0	0.00|0.00|0.00	3|8|4	0	0
RAD18	P27448	4140	MARK3	1|0|0	1	1	3	0	0.00|0.00|0.00	0|0|0	0	0
RAD18	P29966	4082	MARCKS	1|0|0	1	1	3	0	0.00|0.00|0.00	0|0|0	0	0
RAD18	P31689	3301	DNAJA1	1|0|1	2	1	3	0	0.00|0.00|0.00	0|0|0	0	0
RAD18	P05026	481	ATP1B1	1|0|0	1	1	3	0	0.00|0.00|0.00	0|0|0	0	0
RAD18	P01891	3105	HLA-A	1|0|0	1	1	3	0	0.00|0.00|0.00	0|0|0	0	0
RAD18	O43324	9521	EEF1E1	1|1|1	3	1	3	0	0.00|0.00|0.00	0|0|0	0	0
RAD18	O43837	3420	IDH3B	1|1|1	3	1	3	0	0.00|0.00|0.00	0|0|0	0	0
RAD18	O94973	161	AP2A2	1|1|0	2	1	3	0	0.00|0.00|0.00	0|0|0	0	0
RAD18	Q15393	23450	SF3B3	3|16|15	34	16	3	0	0.00|0.00|0.00	24|31|31	0	0
RAD18	Q15428	8175	SF3A2	0|3|1	4	3	3	0	0.00|0.00|0.00	2|6|5	0	0
RAD18	O95684	11116	FGFR1OP	2|11|10	23	11	3	0	0.00|0.00|0.00	8|13|9	0	0
RAD18	P50148	2776	GNAQ	1|0|0	1	1	3	0	0.00|0.00|0.00	0|0|0	0	0
RAD18	O95232	51747	LUC7L3	0|2|5	7	5	3	0	0.00|0.00|0.00	6|5|4	0	0
RAD18	O95218	9406	ZRANB2	4|8|21	33	21	3	0	0.00|0.00|0.00	20|6|8	0	0
RAD18	P29323	2048	EPHB2	1|0|0	1	1	3	0	0.00|0.00|0.00	0|0|0	0	0
RAD18	P01625		P01625	6|7|7	20	7	3	0	0.00|0.00|0.00	6|9|8	0	0
RAD18	P02545	4000	LMNA	12|11|16	39	16	3	0	0.00|0.00|0.00	5|9|12	0	0
RAD18	Q1KMD3	221092	HNRNPUL2	0|3|3	6	3	3	0	0.00|0.00|0.00	7|6|7	0	0
RAD18	P34931	3305	HSPA1L	1|0|0	1	1	3	0	0.00|0.00|0.00	0|0|0	0	0
RAD18	O95104	57466	SCAF4	0|2|1	3	2	3	0	0.00|0.00|0.00	23|18|18	0	0
RAD18	P62318	6634	SNRPD3	9|16|16	41	16	3	0	0.00|0.00|0.00	19|26|29	0	0
RAD18	Q9HAV0	59345	GNB4	1|0|0	1	1	3	0	0.00|0.00|0.00	0|0|0	0	0
RAD18	Q15717	1994	ELAVL1	4|5|5	14	5	3	0	0.00|0.00|0.00	10|9|4	0	0
RAD18	Q15459	10291	SF3A1	0|10|7	17	10	3	0	0.00|0.00|0.00	15|26|19	0	0
RAD18	O75822	8669	EIF3J	4|6|8	18	8	3	0	0.00|0.00|0.00	24|20|19	0	0
RAD18	Q04917	7533	YWHAH	1|0|0	1	1	3	0	0.00|0.00|0.00	0|0|0	0	0
RAD18	Q16630	11052	CPSF6	6|8|9	23	9	3	0	0.00|0.00|0.00	29|30|27	0	0
RAD18	Q9Y3L5	57826	RAP2C	1|0|0	1	1	3	0	0.00|0.00|0.00	0|0|0	0	0
RAD18	Q16629	6432	SRSF7	7|20|18	45	20	3	0	0.00|0.00|0.00	26|26|25	0	0
RAD18	P19474	6737	TRIM21	43|64|62	169	64	3	0	0.00|0.00|0.00	27|67|55	0	0
RAD18	P20290	689	BTF3	1|2|2	5	2	3	0	0.00|0.00|0.00	2|4|3	0	0
RAD18	P31942	3189	HNRNPH3	2|3|4	9	4	3	0	0.00|0.00|0.00	4|16|11	0	0
RAD18	P30876	5431	POLR2B	0|2|1	3	2	3	0	0.00|0.00|0.00	23|11|16	0	0
RAD18	O14737	9141	PDCD5	0|0|1	1	1	3	0	0.00|0.00|0.00	0|0|2	0	0
RAD18	P30050	6136	RPL12	10|14|10	34	14	3	0	0.00|0.00|0.00	8|17|11	0	0
RAD18	Q9P2G9	57563	KLHL8	11|27|33	71	33	3	0	0.00|0.00|0.00	19|47|42	0	0
RAD18	Q9P2I0	53981	CPSF2	0|2|5	7	5	3	0	0.00|0.00|0.00	6|15|14	0	0
RAD18	P13929	2027	ENO3	0|0|1	1	1	3	0	0.00|0.00|0.00	0|0|1	0	0
RAD18	P14618	5315	PKM	0|2|5	7	5	3	0	0.00|0.00|0.00	0|0|11	0	0
RAD18	Q5VYJ4	414153	SNRPEP2	9|17|13	39	17	3	0	0.00|0.00|0.00	0|0|40	0	0
RAD18	P49207	6164	RPL34	0|1|1	2	1	3	0	0.00|0.00|0.00	0|0|2	0	0
RAD18	Q9NYF8	9774	BCLAF1	11|10|15	36	15	3	0	0.00|0.00|0.00	54|31|37	0	0
RAD18	Q9NWB6	55082	ARGLU1	0|1|2	3	2	3	0	0.00|0.00|0.00	3|4|2	0	0
RAD18	P00338	3939	LDHA	0|0|1	1	1	3	0	0.00|0.00|0.00	0|0|1	0	0
RAD18	P02765	197	AHSG	1|0|0	1	1	3	0	0.00|0.00|0.00	0|0|1	0	0
RAD18	P05141	292	SLC25A5	1|0|0	1	1	3	0	0.00|0.00|0.00	0|0|1	0	0
RAD18	O00299	1192	CLIC1	0|1|1	2	1	3	0	0.00|0.00|0.00	0|0|1	0	0
RAD18	Q5RKV6	118460	EXOSC6	0|0|1	1	1	3	0	0.00|0.00|0.00	0|0|2	0	0
RAD18	Q9NUL3	27067	STAU2	0|1|0	1	1	3	0	0.00|0.00|0.00	0|0|2	0	0
RAD18	Q9NWH9	79811	SLTM	0|1|0	1	1	3	0	0.00|0.00|0.00	5|7|9	0	0
RAD18	P62750	6147	RPL23A	7|8|8	23	8	3	0	0.00|0.00|0.00	8|9|8	0	0
RAD18	P06899	8970	HIST1H2BJ	0|1|0	1	1	3	0	0.00|0.00|0.00	0|0|1	0	0
RAD18	Q9UBB9	24144	TFIP11	0|1|0	1	1	3	0	0.00|0.00|0.00	2|4|3	0	0
RAD18	P63272	6827	SUPT4H1	1|1|1	3	1	3	0	0.00|0.00|0.00	0|1|2	0	0
RAD18	Q16637	6607	SMN2	1|1|1	3	1	3	0	0.00|0.00|0.00	0|1|1	0	0
RAD18	O60832	1736	DKC1	0|1|1	2	1	3	0	0.00|0.00|0.00	0|1|0	0	0
RAD18	P49961	953	ENTPD1	0|1|1	2	1	3	0	0.00|0.00|0.00	0|1|1	0	0
RAD18	P49792	5903	RANBP2	0|1|1	2	1	3	0	0.00|0.00|0.00	0|1|0	0	0
RAD18	Q9UJV9	51428	DDX41	0|2|2	4	2	3	0	0.00|0.00|0.00	9|9|10	0	0
RAD18	O75607	10360	NPM3	0|1|0	1	1	3	0	0.00|0.00|0.00	0|1|3	0	0
RAD18	P42766	11224	RPL35	5|3|5	13	5	3	0	0.00|0.00|0.00	4|6|3	0	0
RAD18	P10155	6738	TROVE2	0|1|0	1	1	3	0	0.00|0.00|0.00	0|1|0	0	0
RAD18	Q9UHX1	22827	PUF60	5|11|12	28	12	3	0	0.00|0.00|0.00	7|10|11	0	0
RAD18	P39019	6223	RPS19	6|9|6	21	9	3	0	0.00|0.00|0.00	7|8|13	0	0
RAD18	P82650	56945	MRPS22	0|0|1	1	1	3	0	0.00|0.00|0.00	0|0|2	0	0
RAD18	Q96GM8	114034	TOE1	0|1|0	1	1	3	0	0.00|0.00|0.00	0|0|3	0	0
RAD18	P62314	6632	SNRPD1	5|15|14	34	15	3	0	0.00|0.00|0.00	8|20|23	0	0
RAD18	P35268	6146	RPL22	6|17|6	29	17	3	0	0.00|0.00|0.00	3|18|14	0	0
RAD18	P35527	3857	KRT9	4|19|14	37	19	3	0	0.00|0.00|0.00	10|10|22	0	0
RAD18	P37108	6727	SRP14	2|5|6	13	6	3	0	0.00|0.00|0.00	3|7|6	0	0
RAD18	P36578	6124	RPL4	20|22|19	61	22	3	0	0.00|0.00|0.00	22|25|28	0	0
RAD18	P35659	7913	DEK	4|7|11	22	11	3	0	0.00|0.00|0.00	9|9|6	0	0
RAD18	P08758	308	ANXA5	0|0|1	1	1	3	0	0.00|0.00|0.00	0|0|1	0	0
RAD18	P27105	2040	STOM	1|0|0	1	1	3	0	0.00|0.00|0.00	0|0|1	0	0
RAD18	P42696	23029	RBM34	0|1|1	2	1	3	0	0.00|0.00|0.00	0|0|1	0	0
RAD18	Q9BQ39	79009	DDX50	0|1|0	1	1	3	0	0.00|0.00|0.00	2|3|1	0	0
RAD18	P26368	11338	U2AF2	0|10|6	16	10	3	0	0.00|0.00|0.00	10|8|11	0	0
RAD18	Q9UHB7	27125	AFF4	0|0|1	1	1	3	0	0.00|0.00|0.00	0|0|1	0	0
RAD18	P26373	6137	RPL13	7|10|12	29	12	3	0	0.00|0.00|0.00	8|10|13	0	0
RAD18	P62820	5861	RAB1A	1|0|1	2	1	3	0	0.00|0.00|0.00	0|0|1	0	0
RAD18	Q9BUJ2	11100	HNRNPUL1	25|25|24	74	25	3	0	0.00|0.00|0.00	41|78|73	0	0
RAD18	Q09028	5928	RBBP4	0|1|1	2	1	3	0	0.00|0.00|0.00	0|0|1	0	0
RAD18	Q9BRL6	10929	SRSF8	0|1|0	1	1	3	0	0.00|0.00|0.00	2|0|1	0	0
RAD18	P11388	7153	TOP2A	0|0|1	1	1	3	0	0.00|0.00|0.00	0|0|1	0	0
RAD18	Q9H9J2	65080	MRPL44	0|1|0	1	1	3	0	0.00|0.00|0.00	0|0|1	0	0
RAD18	P23396	6188	RPS3	12|17|18	47	18	3	0	0.00|0.00|0.00	13|26|21	0	0
RAD18	P23246	6421	SFPQ	15|16|6	37	16	3	0	0.00|0.00|0.00	7|20|23	0	0
RAD18	P22626	3181	HNRNPA2B1	21|21|20	62	21	3	0	0.00|0.00|0.00	14|51|43	0	0
RAD18	P22087	2091	FBL	4|3|7	14	7	3	0	0.00|0.00|0.00	3|7|4	0	0
RAD18	Q96QD9	84248	FYTTD1	0|1|1	2	1	3	0	0.00|0.00|0.00	6|0|0	0	0
RAD18	P25398	6206	RPS12	10|11|8	29	11	3	0	0.00|0.00|0.00	6|12|10	0	0
RAD18	Q99613	8663	EIF3C	5|14|17	36	17	3	0	0.00|0.00|0.00	11|17|18	0	0
RAD18	O75179	26057	ANKRD17	0|1|0	1	1	3	0	0.00|0.00|0.00	0|0|1	0	0
RAD18	Q99459	988	CDC5L	0|6|6	12	6	3	0	0.00|0.00|0.00	13|22|14	0	0
RAD18	Q9BXP5	51593	SRRT	8|19|23	50	23	3	0	0.00|0.00|0.00	24|32|22	0	0
RAD18	Q9H0S4	51202	DDX47	0|0|1	1	1	3	0	0.00|0.00|0.00	0|0|1	0	0
RAD18	Q8N9Q2	285672	SREK1IP1	0|1|1	2	1	3	0	0.00|0.00|0.00	0|0|1	0	0
RAD18	P26641	1937	EEF1G	11|10|12	33	12	3	0	0.00|0.00|0.00	3|12|9	0	0
RAD18	Q99832	10574	CCT7	1|0|0	1	1	3	0	0.00|0.00|0.00	0|0|1	0	0
RAD18	Q9BRZ2	81844	TRIM56	0|1|0	1	1	3	0	0.00|0.00|0.00	0|0|1	0	0
RAD18	P27635	6134	RPL10	11|14|14	39	14	3	0	0.00|0.00|0.00	12|12|10	0	0
RAD18	P27797	811	CALR	12|18|20	50	20	3	0	0.00|0.00|0.00	7|18|16	0	0
RAD18	Q9NR30	9188	DDX21	3|7|10	20	10	3	0	0.00|0.00|0.00	5|7|8	0	0
RAD18	Q9HCG8	57703	CWC22	1|2|4	7	4	3	0	0.00|0.00|0.00	7|6|5	0	0
RAD18	Q06265	5393	EXOSC9	0|0|1	1	1	3	0	0.00|0.00|0.00	0|0|1	0	0
RAD18	Q9HCE1	4343	MOV10	0|7|4	11	7	3	0	0.00|0.00|0.00	11|19|12	0	0
RAD18	Q9NRP0	58505	OSTC	0|1|1	2	1	3	0	0.00|0.00|0.00	0|0|1	0	0
RAD18	Q8N726	1029	CDKN2A	0|1|1	2	1	3	0	0.00|0.00|0.00	0|0|1	0	0
RAD18	Q9H2U1	170506	DHX36	0|2|1	3	2	3	0	0.00|0.00|0.00	3|7|3	0	0
RAD18	Q9H0D6	22803	XRN2	1|6|4	11	6	3	0	0.00|0.00|0.00	4|8|9	0	0
RAD18	Q9H307	5411	PNN	1|1|5	7	5	3	0	0.00|0.00|0.00	16|8|10	0	0
RAD18	P26599	5725	PTBP1	6|6|3	15	6	3	0	0.00|0.00|0.00	2|14|9	0	0
RAD18	Q9P2K5	50804	MYEF2	0|1|0	1	1	3	0	0.00|0.00|0.00	0|0|1	0	0
RAD18	Q9Y3Z3	25939	SAMHD1	0|1|0	1	1	3	0	0.00|0.00|0.00	0|0|1	0	0
RAD18	Q9Y676	28973	MRPS18B	0|1|0	1	1	3	0	0.00|0.00|0.00	0|0|1	0	0
RAD18	P36543	529	ATP6V1E1	1|0|0	1	1	3	0	0.00|0.00|0.00	0|0|0	0	0

## Sheet: Ha-RAD18 d402-445
Supplementary Data 1 RAD18 Mass Spec SAINT Analysis
SAINT Name: RAD18 d402-445 NEW DATA	Prey	PreyGeneID	PreyGeneName	Spec	Total Spec	Max Spec	Number Rep	Prob	iProb	ctrlCounts	Avg SAINT	Max SAINT
Saint Bait	P49459	7319	UBE2A	7|11|12	30	12	3	1	1.00|1.00|1.00	0|0|0	0.9993	1
RAD18	Q9P2J5	51520	LARS	7|6|11	24	11	3	1	1.00|1.00|1.00	0|0|0	1	1
RAD18	P07814	2058	EPRS	4|4|12	20	12	3	0.99	0.99|0.99|1.00	0|0|0	0.9933	1
RAD18	P43358	4103	MAGEA4	22|23|17	62	23	3	0.99	1.00|1.00|0.97	2|1|4	0.9907	1
RAD18	P10809	3329	HSPD1	10|10|17	37	17	3	0.98	0.98|0.94|1.00	0|0|6	0.9727	0.998
RAD18	Q9Y253	5429	POLH	3|4|4	11	4	3	0.96	0.95|0.97|0.96	0|0|0	0.962	0.974
RAD18	P56192	4141	MARS	4|8|10	22	10	3	0.95	0.90|0.98|0.99	0|0|2	0.9573	0.99
RAD18	O14950	103910	MYL12B	4|3|4	11	4	3	0.94	0.91|0.96|0.96	0|0|0	0.9453	0.962
RAD18	P55060	1434	CSE1L	3|6|7	16	7	3	0.89	0.75|0.95|0.95	0|0|2	0.8807	0.946
RAD18	P41252	3376	IARS	3|2|6	11	6	3	0.88	0.91|0.76|0.95	0|0|0	0.8713	0.946
RAD18	P63146	7320	UBE2B	3|2|4	9	4	3	0.88	0.88|0.83|0.94	0|0|0	0.8827	0.936
RAD18	Q92974	9181	ARHGEF2	5|2|3	10	5	3	0.87	0.95|0.82|0.89	0|0|0	0.8887	0.954
RAD18	P28066	5686	PSMA5	2|3|5	10	5	3	0.84	0.75|0.85|0.93	0|0|1	0.8427	0.932
RAD18	Q14204	1778	DYNC1H1	4|4|24	32	24	3	0.83	0.85|0.66|1.00	0|0|1	0.8353	1
RAD18	Q13263	10155	TRIM28	1|4|5	10	5	3	0.8	0.46|0.95|0.95	0|0|0	0.7873	0.954
RAD18	P49368	7203	CCT3	1|3|9	13	9	3	0.79	0.46|0.90|0.98	0|0|0	0.7787	0.978
RAD18	Q9NYL9	29766	TMOD3	1|2|5	8	5	3	0.78	0.54|0.88|0.94	0|0|0	0.7853	0.94
RAD18	P62333	5706	PSMC6	1|2|4	7	4	3	0.76	0.51|0.84|0.91	0|0|0	0.754	0.912
RAD18	P54136	5917	RARS	1|4|4	9	4	3	0.75	0.36|0.91|0.87	0|1|0	0.7147	0.906
RAD18	P14868	1615	DARS	1|2|7	10	7	3	0.74	0.53|0.78|0.96	0|0|0	0.7573	0.964
RAD18	Q15046	3735	KARS	3|1|6	10	6	3	0.74	0.87|0.42|0.95	0|0|0	0.7473	0.954
RAD18	P18085	378	ARF4	1|2|3	6	3	3	0.74	0.63|0.76|0.83	0|0|0	0.74	0.834
RAD18	Q9UNF1	10916	MAGED2	2|6|8	16	8	3	0.73	0.32|0.91|0.94	0|0|3	0.7227	0.938
RAD18	O43175	26227	PHGDH	1|2|4	7	4	3	0.73	0.51|0.80|0.91	0|0|0	0.7407	0.908
RAD18	O14980	7514	XPO1	1|4|6	11	6	3	0.72	0.31|0.90|0.96	0|0|1	0.7227	0.956
RAD18	O95573	2181	ACSL3	2|1|5	8	5	3	0.71	0.79|0.44|0.90	0|0|0	0.7107	0.9
RAD18	Q9BVP2	26354	GNL3	2|2|3	7	3	3	0.71	0.72|0.66|0.74	0|1|0	0.7053	0.742
RAD18	P78527	5591	PRKDC	16|44|34	94	44	3	0.69	0.12|1.00|0.93	2|10|11	0.682	1
RAD18	P08243	440	ASNS	1|2|13	16	13	3	0.68	0.37|0.73|0.97	0|0|0	0.69	0.97
RAD18	Q00610	1213	CLTC	4|8|27	39	27	3	0.67	0.17|0.83|1.00	0|1|5	0.668	1
RAD18	P68104	1915	EEF1A1	30|40|64	134	64	3	0.67	0.16|0.92|0.99	3|17|20	0.6893	0.988
RAD18	P68366	7277	TUBA4A	0|11|12	23	12	3	0.67	0.00|0.97|0.98	0|0|0	0.6493	0.982
RAD18	P42704	10128	LRPPRC	2|7|7	16	7	3	0.67	0.28|0.94|0.82	0|3|0	0.6793	0.938
RAD18	Q9BQE3	84790	TUBA1C	5|22|24	51	24	3	0.66	0.00|0.99|0.98	4|4|3	0.6567	0.994
RAD18	O15260	6836	SURF4	2|2|5	9	5	3	0.66	0.60|0.52|0.85	0|0|2	0.654	0.846
RAD18	Q08J23	54888	NSUN2	1|2|2	5	2	3	0.65	0.52|0.72|0.72	0|0|0	0.6533	0.72
RAD18	P62140	5500	PPP1CB	0|9|8	17	9	3	0.64	0.00|0.99|0.96	0|1|1	0.6513	0.992
RAD18	O43852	813	CALU	1|1|4	6	4	3	0.62	0.55|0.49|0.90	0|0|0	0.648	0.902
RAD18	O60884	10294	DNAJA2	1|4|2	7	4	3	0.62	0.42|0.88|0.58	1|0|0	0.626	0.882
RAD18	Q9BSJ8	23344	ESYT1	1|2|4	7	4	3	0.6	0.36|0.63|0.86	0|0|1	0.6187	0.86
RAD18	Q92499	1653	DDX1	3|1|3	7	3	3	0.6	0.81|0.29|0.75	0|1|0	0.62	0.812
RAD18	P78371	10576	CCT2	0|3|13	16	13	3	0.59	0.00|0.72|1.00	0|0|1	0.5707	0.996
RAD18	P17980	5702	PSMC3	0|3|5	8	5	3	0.59	0.00|0.89|0.94	0|0|0	0.6087	0.936
RAD18	Q9HAV4	57510	XPO5	1|3|2	6	3	3	0.58	0.35|0.81|0.62	0|0|0	0.592	0.81
RAD18	Q14257	5955	RCN2	1|1|2	4	2	3	0.58	0.51|0.49|0.74	0|0|0	0.5787	0.736
RAD18	Q3ZCQ8	92609	TIMM50	3|4|3	10	4	3	0.58	0.62|0.70|0.43	0|2|1	0.5813	0.696
RAD18	Q9NXF1	54881	TEX10	1|3|2	6	3	3	0.57	0.38|0.81|0.51	0|1|0	0.5673	0.812
RAD18	P63010	163	AP2B1	0|2|5	7	5	3	0.56	0.00|0.73|0.94	0|0|0	0.5553	0.94
RAD18	P48444	372	ARCN1	3|1|1	5	3	3	0.56	0.79|0.48|0.41	0|0|0	0.5587	0.794
RAD18	Q9P031	29080	CCDC59	2|2|1	5	2	3	0.56	0.74|0.66|0.30	0|1|0	0.5667	0.738
RAD18	P20618	5689	PSMB1	1|1|2	4	2	3	0.56	0.53|0.51|0.72	0|0|0	0.5853	0.718
RAD18	Q99832	10574	CCT7	2|0|9	11	9	3	0.55	0.66|0.00|0.99	0|0|1	0.5507	0.988
RAD18	Q9Y678	22820	COPG1	0|2|5	7	5	3	0.55	0.00|0.67|0.92	0|1|0	0.528	0.916
RAD18	P25705	498	ATP5A1	0|3|3	6	3	3	0.55	0.00|0.85|0.77	0|1|0	0.5387	0.85
RAD18	Q13813	6709	SPTAN1	2|0|10	12	10	3	0.54	0.56|0.00|0.99	0|0|1	0.5187	0.994
RAD18	P53618	1315	COPB1	3|4|3	10	4	3	0.53	0.60|0.67|0.29	0|2|1	0.5193	0.666
RAD18	P07355	302	ANXA2	1|4|17	22	17	3	0.52	0.02|0.49|1.00	0|1|3	0.5027	0.998
RAD18	O00232	5718	PSMD12	2|0|2	4	2	3	0.52	0.75|0.00|0.70	0|0|0	0.482	0.75
RAD18	P31946	7529	YWHAB	0|2|10	12	10	3	0.51	0.00|0.59|1.00	0|0|1	0.5293	0.998
RAD18	P53621	1314	COPA	5|2|2	9	5	3	0.51	0.90|0.42|0.26	0|1|1	0.5307	0.904
RAD18	O43324	9521	EEF1E1	0|2|2	4	2	3	0.51	0.00|0.71|0.76	0|0|0	0.4907	0.764
RAD18	Q16543	11140	CDC37	2|4|4	10	4	3	0.51	0.30|0.64|0.49	0|1|2	0.478	0.644
RAD18	P28070	5692	PSMB4	0|2|2	4	2	3	0.5	0.00|0.74|0.78	0|0|0	0.5067	0.78
RAD18	O43707	81	ACTN4	6|20|48	74	48	3	0.49	0.00|0.45|0.99	3|6|16	0.482	0.992
RAD18	O75531	8815	BANF1	1|1|2	4	2	3	0.49	0.46|0.42|0.60	0|0|1	0.4947	0.602
RAD18	Q14315	2318	FLNC	2|1|20	23	20	3	0.48	0.42|0.06|1.00	0|0|2	0.4913	0.998
RAD18	Q9Y3F4	11171	STRAP	1|0|6	7	6	3	0.48	0.50|0.00|0.94	0|0|0	0.4773	0.936
RAD18	P62826	5901	RAN	3|0|3	6	3	3	0.48	0.84|0.00|0.73	0|0|1	0.5253	0.844
RAD18	P78344	1982	EIF4G2	3|0|4	7	4	3	0.48	0.79|0.00|0.70	0|1|1	0.4953	0.79
RAD18	Q7Z2W4	56829	ZC3HAV1	2|1|1	4	2	3	0.47	0.72|0.41|0.32	0|0|0	0.484	0.724
RAD18	P06576	506	ATP5B	1|4|5	10	5	3	0.47	0.06|0.66|0.66	0|1|2	0.46	0.662
RAD18	P40939	3030	HADHA	1|1|2	4	2	3	0.47	0.44|0.37|0.62	0|0|0	0.4787	0.624
RAD18	P20700	4001	LMNB1	1|2|3	6	3	3	0.47	0.26|0.49|0.61	0|0|2	0.454	0.61
RAD18	P48643	22948	CCT5	1|1|9	11	9	3	0.46	0.25|0.19|0.97	0|0|1	0.4707	0.974
RAD18	P11177	5162	PDHB	0|1|3	4	3	3	0.46	0.00|0.48|0.83	0|0|0	0.434	0.826
RAD18	Q6IN85	55671	SMEK1	0|2|2	4	2	3	0.45	0.00|0.72|0.68	0|0|0	0.4647	0.718
RAD18	P04843	6184	RPN1	0|2|5	7	5	3	0.44	0.00|0.49|0.87	0|0|2	0.4533	0.866
RAD18	Q8N726	1029	CDKN2A	2|1|1	4	2	3	0.44	0.73|0.37|0.30	0|0|1	0.4693	0.732
RAD18	O00410	3843	IPO5	0|2|3	5	3	3	0.44	0.00|0.63|0.73	0|0|0	0.452	0.73
RAD18	P52907	829	CAPZA1	1|0|6	7	6	3	0.43	0.34|0.00|0.95	1|0|0	0.428	0.946
RAD18	P40227	908	CCT6A	1|2|8	11	8	3	0.43	0.05|0.27|0.92	0|0|3	0.4133	0.918
RAD18	Q8WWY3	26121	PRPF31	2|0|2	4	2	3	0.43	0.72|0.00|0.72	0|0|0	0.48	0.72
RAD18	P35580	4628	MYH10	3|0|5	8	5	3	0.43	0.55|0.00|0.67	0|1|2	0.4047	0.668
RAD18	P13639	1938	EEF2	3|10|34	47	34	3	0.42	0.00|0.34|1.00	0|4|8	0.4473	1
RAD18	P40926	4191	MDH2	0|2|14	16	14	3	0.42	0.00|0.21|0.99	0|0|3	0.4	0.994
RAD18	P05556	3688	ITGB1	0|1|7	8	7	3	0.42	0.00|0.21|0.98	0|0|1	0.396	0.982
RAD18	P08107	3304	HSPA1B	12|16|28	56	28	3	0.42	0.03|0.55|0.82	0|10|9	0.466	0.818
RAD18	P13667	9601	PDIA4	2|4|5	11	5	3	0.42	0.11|0.57|0.61	0|1|3	0.4333	0.614
RAD18	P50991	10575	CCT4	0|1|12	13	12	3	0.41	0.00|0.30|0.97	0|0|0	0.4207	0.966
RAD18	P31949	6282	S100A11	0|1|6	7	6	3	0.41	0.00|0.30|0.93	0|0|1	0.4127	0.934
RAD18	Q99436	5695	PSMB7	0|2|4	6	4	3	0.41	0.00|0.44|0.73	0|1|1	0.3907	0.73
RAD18	P31948	10963	STIP1	0|1|5	6	5	3	0.4	0.00|0.26|0.95	0|0|1	0.4027	0.95
RAD18	P35998	5701	PSMC2	0|1|3	4	3	3	0.4	0.00|0.40|0.84	0|0|0	0.414	0.838
RAD18	P04844	6185	RPN2	3|2|7	12	7	3	0.4	0.37|0.06|0.77	0|3|1	0.4007	0.77
RAD18	Q15293	5954	RCN1	0|1|2	3	2	3	0.4	0.00|0.50|0.73	0|0|0	0.4093	0.728
RAD18	P10599	7295	TXN	0|1|2	3	2	3	0.4	0.00|0.50|0.70	0|0|0	0.4	0.696
RAD18	Q9Y2B0	10330	CNPY2	1|0|2	3	2	3	0.4	0.53|0.00|0.66	0|0|0	0.3967	0.658
RAD18	Q13610	11137	PWP1	2|2|1	5	2	3	0.4	0.57|0.45|0.12	0|1|1	0.3793	0.57
RAD18	P60900	5687	PSMA6	2|1|3	6	3	3	0.4	0.53|0.18|0.51	0|1|1	0.408	0.528
RAD18	O00299	1192	CLIC1	0|1|7	8	7	3	0.39	0.00|0.25|0.96	0|0|1	0.404	0.96
RAD18	P62258	7531	YWHAE	0|3|9	12	9	3	0.39	0.00|0.27|0.94	0|0|4	0.4033	0.94
RAD18	Q562R1	345651	ACTBL2	2|0|2	4	2	3	0.39	0.71|0.00|0.60	0|1|0	0.4393	0.714
RAD18	O14818	5688	PSMA7	1|0|2	3	2	3	0.39	0.51|0.00|0.70	0|0|0	0.4033	0.704
RAD18	Q04837	6742	SSBP1	0|1|2	3	2	3	0.39	0.00|0.50|0.70	0|0|0	0.4007	0.698
RAD18	P49321	4678	NASP	2|1|1	4	2	3	0.39	0.65|0.29|0.22	0|0|1	0.384	0.646
RAD18	P49411	7284	TUFM	6|4|10	20	10	3	0.39	0.51|0.03|0.57	1|2|4	0.372	0.57
RAD18	Q29RF7	23244	PDS5A	1|1|2	4	2	3	0.39	0.36|0.25|0.57	0|0|1	0.3913	0.566
RAD18	Q96QD8	54407	SLC38A2	0|1|4	5	4	3	0.38	0.00|0.29|0.91	0|0|1	0.4007	0.908
RAD18	Q86Y56	54919	HEATR2	1|0|3	4	3	3	0.38	0.41|0.00|0.70	0|0|0	0.372	0.704
RAD18	Q9Y230	10856	RUVBL2	7|9|9	25	9	3	0.38	0.40|0.57|0.25	0|3|6	0.406	0.57
RAD18	P14618	5315	PKM	0|7|41	48	41	3	0.37	0.00|0.05|1.00	0|0|11	0.3513	1
RAD18	P06733	2023	ENO1	0|2|21	23	21	3	0.37	0.00|0.00|0.99	0|1|6	0.332	0.994
RAD18	Q16576	5931	RBBP7	1|0|2	3	2	3	0.37	0.45|0.00|0.69	0|0|0	0.3813	0.692
RAD18	P13861	5576	PRKAR2A	0|1|2	3	2	3	0.37	0.00|0.43|0.67	0|0|0	0.3687	0.674
RAD18	P78347	2969	GTF2I	1|3|2	6	3	3	0.37	0.15|0.65|0.29	0|1|1	0.3653	0.654
RAD18	Q3KQU3	55700	MAP7D1	1|0|2	3	2	3	0.37	0.46|0.00|0.63	0|1|0	0.364	0.632
RAD18	Q15424	6294	SAFB	13|15|12	40	15	3	0.37	0.54|0.51|0.05	7|3|5	0.368	0.54
RAD18	P25789	5685	PSMA4	4|5|7	16	7	3	0.37	0.21|0.38|0.51	0|3|3	0.3653	0.506
RAD18	Q05639	1917	EEF1A2	0|0|18	18	18	3	0.36	0.00|0.00|0.97	0|0|0	0.322	0.966
RAD18	Q14764	9961	MVP	1|0|4	5	4	3	0.36	0.38|0.00|0.74	0|0|0	0.372	0.74
RAD18	P49207	6164	RPL34	2|1|2	5	2	3	0.36	0.59|0.16|0.42	0|0|2	0.3913	0.592
RAD18	O43660	5356	PLRG1	2|1|2	5	2	3	0.36	0.53|0.15|0.34	0|1|1	0.3413	0.532
RAD18	P23528	1072	CFL1	1|1|13	15	13	3	0.35	0.01|0.01|0.99	0|1|3	0.336	0.99
RAD18	Q9BWD1	39	ACAT2	0|0|8	8	8	3	0.35	0.00|0.00|0.93	0|0|0	0.3087	0.926
RAD18	Q09666	79026	AHNAK	8|5|21	34	21	3	0.35	0.19|0.00|0.87	0|3|9	0.3553	0.874
RAD18	Q86VP6	55832	CAND1	0|1|4	5	4	3	0.35	0.00|0.25|0.87	0|0|1	0.3753	0.874
RAD18	P08195	6520	SLC3A2	0|0|4	4	4	3	0.35	0.00|0.00|0.87	0|0|0	0.2887	0.866
RAD18	P62195	5705	PSMC5	1|0|4	5	4	3	0.35	0.18|0.00|0.76	0|1|1	0.3127	0.762
RAD18	Q16698	1666	DECR1	0|3|2	5	3	3	0.35	0.00|0.70|0.35	0|1|1	0.3507	0.702
RAD18	O95373	10527	IPO7	1|3|4	8	4	3	0.35	0.06|0.44|0.52	0|2|1	0.3387	0.516
RAD18	P04083	301	ANXA1	0|0|15	15	15	3	0.34	0.00|0.00|0.99	0|0|1	0.3313	0.994
RAD18	P08758	308	ANXA5	0|0|7	7	7	3	0.34	0.00|0.00|0.98	0|0|1	0.3267	0.98
RAD18	P07737	5216	PFN1	0|0|11	11	11	3	0.34	0.00|0.00|0.98	0|0|2	0.3253	0.976
RAD18	P60709	60	ACTB	36|26|163	225	163	3	0.34	0.00|0.00|0.97	14|26|45	0.322	0.966
RAD18	P12814	87	ACTN1	0|0|21	21	21	3	0.34	0.00|0.00|0.96	0|0|0	0.3213	0.964
RAD18	P49327	2194	FASN	0|0|24	24	24	3	0.34	0.00|0.00|0.96	0|0|0	0.3187	0.956
RAD18	Q01082	6711	SPTBN1	0|0|14	14	14	3	0.34	0.00|0.00|0.94	0|0|0	0.3127	0.938
RAD18	O60664	10226	PLIN3	0|0|7	7	7	3	0.34	0.00|0.00|0.93	0|0|0	0.3113	0.934
RAD18	Q13501	8878	SQSTM1	0|2|8	10	8	3	0.34	0.00|0.07|0.85	1|0|3	0.3093	0.854
RAD18	Q99460	5707	PSMD1	1|0|3	4	3	3	0.34	0.34|0.00|0.69	0|0|0	0.3447	0.69
RAD18	P36507	5605	MAP2K2	0|1|2	3	2	3	0.34	0.00|0.37|0.59	0|1|0	0.322	0.594
RAD18	P00558	5230	PGK1	0|1|24	25	24	3	0.33	0.00|0.01|1.00	0|0|4	0.3353	1
RAD18	P04075	226	ALDOA	0|1|13	14	13	3	0.33	0.00|0.06|0.99	0|0|2	0.352	0.994
RAD18	P26038	4478	MSN	0|0|13	13	13	3	0.33	0.00|0.00|0.98	0|0|0	0.3273	0.982
RAD18	P06396	2934	GSN	0|0|7	7	7	3	0.33	0.00|0.00|0.94	0|0|0	0.314	0.942
RAD18	O43795	4430	MYO1B	0|0|9	9	9	3	0.33	0.00|0.00|0.94	3|0|1	0.314	0.942
RAD18	Q9Y224	51637	C14orf166	5|1|4	10	5	3	0.33	0.74|0.00|0.17	0|3|2	0.3047	0.74
RAD18	P61923	22818	COPZ1	0|1|2	3	2	3	0.33	0.00|0.40|0.64	0|1|0	0.346	0.636
RAD18	P51858	3068	HDGF	0|2|3	5	3	3	0.33	0.00|0.43|0.53	0|1|1	0.3187	0.528
RAD18	P38646	3313	HSPA9	9|12|14	35	14	3	0.33	0.20|0.46|0.35	0|4|9	0.3373	0.462
RAD18	P37802	8407	TAGLN2	0|0|10	10	10	3	0.32	0.00|0.00|1.00	0|0|1	0.332	0.996
RAD18	Q9ULV4	23603	CORO1C	0|0|9	9	9	3	0.32	0.00|0.00|0.98	0|1|1	0.328	0.984
RAD18	P17987	6950	TCP1	0|0|9	9	9	3	0.32	0.00|0.00|0.96	0|0|0	0.3187	0.956
RAD18	Q9Y617	29968	PSAT1	0|0|10	10	10	3	0.32	0.00|0.00|0.94	0|0|0	0.312	0.936
RAD18	Q9UHB6	51474	LIMA1	0|0|6	6	6	3	0.32	0.00|0.00|0.93	0|0|0	0.3087	0.926
RAD18	P26639	6897	TARS	0|0|5	5	5	3	0.32	0.00|0.00|0.88	0|0|0	0.2933	0.88
RAD18	P30043	645	BLVRB	0|0|7	7	7	3	0.32	0.00|0.00|0.88	0|0|0	0.292	0.876
RAD18	P62136	5499	PPP1CA	11|0|8	19	11	3	0.32	0.87|0.00|0.12	3|3|4	0.3307	0.868
RAD18	P19525	5610	EIF2AK2	1|3|1	5	3	3	0.32	0.21|0.72|0.10	0|1|1	0.3413	0.718
RAD18	Q96T76	64210	MMS19	2|1|2	5	2	3	0.32	0.54|0.15|0.37	0|0|2	0.3527	0.54
RAD18	P33992	4174	MCM5	1|2|2	5	2	3	0.32	0.22|0.47|0.34	0|0|2	0.3413	0.466
RAD18	P22392	654364	NME1-NME2	0|0|8	8	8	3	0.31	0.00|0.00|0.97	0|0|2	0.3233	0.97
RAD18	P22314	7317	UBA1	0|0|13	13	13	3	0.31	0.00|0.00|0.97	0|0|0	0.3227	0.968
RAD18	P30101	2923	PDIA3	0|0|9	9	9	3	0.31	0.00|0.00|0.96	0|0|0	0.3193	0.958
RAD18	P61158	10096	ACTR3	0|0|8	8	8	3	0.31	0.00|0.00|0.93	0|0|0	0.3113	0.934
RAD18	P61160	10097	ACTR2	0|0|4	4	4	3	0.31	0.00|0.00|0.92	0|0|0	0.3053	0.916
RAD18	P36873	5501	PPP1CC	0|9|0	9	9	3	0.31	0.00|0.92|0.00	0|0|0	0.3053	0.916
RAD18	P60174	7167	TPI1	0|0|8	8	8	3	0.31	0.00|0.00|0.92	0|0|0	0.3053	0.916
RAD18	O75874	3417	IDH1	0|0|4	4	4	3	0.31	0.00|0.00|0.89	0|0|0	0.298	0.894
RAD18	P48668	286887	KRT6C	0|0|4	4	4	3	0.31	0.00|0.00|0.88	0|0|0	0.2927	0.878
RAD18	P15311	7430	EZR	0|0|4	4	4	3	0.31	0.00|0.00|0.84	0|0|0	0.2793	0.838
RAD18	P61204	377	ARF3	0|0|4	4	4	3	0.31	0.00|0.00|0.83	0|0|0	0.2767	0.83
RAD18	P30040	10961	ERP29	0|0|3	3	3	3	0.31	0.00|0.00|0.82	0|0|0	0.2747	0.824
RAD18	Q15007	9589	WTAP	0|3|2	5	3	3	0.31	0.00|0.67|0.34	1|1|0	0.338	0.672
RAD18	Q9BZE4	23560	GTPBP4	0|2|1	3	2	3	0.31	0.00|0.64|0.28	0|0|0	0.3067	0.636
RAD18	Q9UG63	10061	ABCF2	0|1|2	3	2	3	0.31	0.00|0.35|0.57	0|0|0	0.308	0.574
RAD18	P23588	1975	EIF4B	0|1|2	3	2	3	0.31	0.00|0.38|0.57	0|0|0	0.316	0.568
RAD18	Q9H7B2	84154	RPF2	1|3|3	7	3	3	0.31	0.08|0.49|0.36	0|1|2	0.3107	0.49
RAD18	Q92769	3066	HDAC2	2|2|3	7	3	3	0.31	0.30|0.24|0.38	0|2|1	0.3087	0.384
RAD18	Q13885	7280	TUBB2A	3|3|4	10	4	3	0.31	0.34|0.25|0.34	1|1|2	0.3133	0.344
RAD18	P62937	5478	PPIA	0|2|20	22	20	3	0.3	0.00|0.00|1.00	0|0|8	0.332	0.996
RAD18	P04406	2597	GAPDH	5|7|50	62	50	3	0.3	0.00|0.01|0.99	0|2|10	0.3353	0.994
RAD18	Q06830	5052	PRDX1	0|0|12	12	12	3	0.3	0.00|0.00|0.99	0|0|3	0.3287	0.986
RAD18	P00338	3939	LDHA	0|0|8	8	8	3	0.3	0.00|0.00|0.99	0|0|1	0.3287	0.986
RAD18	P50990	10694	CCT8	0|0|12	12	12	3	0.3	0.00|0.00|0.98	0|0|0	0.326	0.978
RAD18	P06744	2821	GPI	0|0|8	8	8	3	0.3	0.00|0.00|0.95	0|0|0	0.316	0.948
RAD18	Q01518	10487	CAP1	0|0|7	7	7	3	0.3	0.00|0.00|0.94	0|0|0	0.3133	0.94
RAD18	P23526	191	AHCY	0|0|7	7	7	3	0.3	0.00|0.00|0.91	0|0|0	0.3047	0.914
RAD18	P21333	2316	FLNA	0|1|16	17	16	3	0.3	0.00|0.04|0.91	0|0|0	0.3173	0.91
RAD18	P17174	2805	GOT1	0|0|5	5	5	3	0.3	0.00|0.00|0.90	0|0|0	0.2987	0.896
RAD18	P30084	1892	ECHS1	0|0|5	5	5	3	0.3	0.00|0.00|0.89	0|0|0	0.2967	0.89
RAD18	P34932	3308	HSPA4	0|0|6	6	6	3	0.3	0.00|0.00|0.88	0|0|0	0.2927	0.878
RAD18	P04899	2771	GNAI2	0|0|4	4	4	3	0.3	0.00|0.00|0.86	0|0|0	0.2873	0.862
RAD18	P35237	5269	SERPINB6	0|0|3	3	3	3	0.3	0.00|0.00|0.84	0|0|0	0.2813	0.844
RAD18	O15145	10094	ARPC3	0|0|3	3	3	3	0.3	0.00|0.00|0.80	0|0|0	0.2667	0.8
RAD18	Q9Y3I0	51493	C22orf28	1|2|5	8	5	3	0.3	0.06|0.19|0.69	0|2|1	0.3133	0.69
RAD18	P07195	3945	LDHB	1|1|16	18	16	3	0.29	0.01|0.00|1.00	0|0|5	0.3353	0.996
RAD18	Q04760	2739	GLO1	0|0|5	5	5	3	0.29	0.00|0.00|0.88	0|0|0	0.2933	0.88
RAD18	P41250	2617	GARS	0|0|5	5	5	3	0.29	0.00|0.00|0.86	0|0|0	0.2873	0.862
RAD18	P62191	5700	PSMC1	0|0|4	4	4	3	0.29	0.00|0.00|0.86	0|1|0	0.286	0.858
RAD18	P47756	832	CAPZB	0|0|3	3	3	3	0.29	0.00|0.00|0.83	0|0|0	0.2767	0.83
RAD18	Q9ULC4	28985	MCTS1	0|0|5	5	5	3	0.29	0.00|0.00|0.82	0|0|0	0.2727	0.818
RAD18	P30153	5518	PPP2R1A	2|4|10	16	10	3	0.29	0.00|0.14|0.81	0|5|1	0.3167	0.806
RAD18	P23193	6917	TCEA1	0|0|3	3	3	3	0.29	0.00|0.00|0.81	0|0|0	0.2687	0.806
RAD18	Q03405	5329	PLAUR	0|0|3	3	3	3	0.29	0.00|0.00|0.81	1|0|0	0.2687	0.806
RAD18	P27348	10971	YWHAQ	0|2|7	9	7	3	0.29	0.00|0.09|0.80	2|0|2	0.2973	0.8
RAD18	O00506	10494	STK25	0|0|3	3	3	3	0.29	0.00|0.00|0.79	0|0|0	0.2633	0.79
RAD18	Q03135	857	CAV1	0|0|3	3	3	3	0.29	0.00|0.00|0.78	1|0|0	0.2593	0.778
RAD18	P06858	4023	LPL	2|0|0	2	2	3	0.29	0.72|0.00|0.00	0|0|0	0.2393	0.718
RAD18	O76021	26156	RSL1D1	1|3|3	7	3	3	0.29	0.04|0.51|0.34	0|1|2	0.2993	0.512
RAD18	A8MWD9	100130932	LOC100130932	7|8|10	25	10	3	0.29	0.20|0.30|0.39	3|0|7	0.2973	0.392
RAD18	P63241	1984	EIF5A	0|0|11	11	11	3	0.28	0.00|0.00|0.99	0|0|1	0.3313	0.994
RAD18	P09211	2950	GSTP1	0|0|6	6	6	3	0.28	0.00|0.00|0.89	0|0|0	0.2953	0.886
RAD18	P30044	25824	PRDX5	0|0|5	5	5	3	0.28	0.00|0.00|0.88	0|0|0	0.2927	0.878
RAD18	P30041	9588	PRDX6	0|0|4	4	4	3	0.28	0.00|0.00|0.83	0|0|0	0.278	0.834
RAD18	P08133	309	ANXA6	0|0|4	4	4	3	0.28	0.00|0.00|0.82	0|0|0	0.2727	0.818
RAD18	Q16643	1627	DBN1	2|0|14	16	14	3	0.28	0.00|0.00|0.82	4|0|4	0.272	0.816
RAD18	P09525	307	ANXA4	0|0|3	3	3	3	0.28	0.00|0.00|0.81	0|0|0	0.2713	0.814
RAD18	O15370	6666	SOX12	0|3|0	3	3	3	0.28	0.00|0.81|0.00	0|0|0	0.2713	0.814
RAD18	Q9UNM6	5719	PSMD13	0|0|3	3	3	3	0.28	0.00|0.00|0.81	0|0|0	0.2713	0.814
RAD18	P09382	3956	LGALS1	0|0|7	7	7	3	0.28	0.00|0.00|0.79	0|0|0	0.262	0.786
RAD18	P68036	7332	UBE2L3	0|0|3	3	3	3	0.28	0.00|0.00|0.75	0|0|0	0.2493	0.748
RAD18	Q13200	5708	PSMD2	2|0|1	3	2	3	0.28	0.67|0.00|0.17	0|0|0	0.2787	0.666
RAD18	O76094	6731	SRP72	2|1|1	4	2	3	0.28	0.57|0.16|0.14	0|0|2	0.2913	0.57
RAD18	Q96SB3	84687	PPP1R9B	1|0|2	3	2	3	0.28	0.32|0.00|0.54	0|0|0	0.2853	0.54
RAD18	Q92973	3842	TNPO1	0|1|2	3	2	3	0.28	0.00|0.28|0.50	0|0|0	0.2593	0.502
RAD18	Q7L1Q6	9689	BZW1	0|3|3	6	3	3	0.28	0.00|0.48|0.35	2|0|1	0.278	0.484
RAD18	P62736	59	ACTA2	0|5|0	5	5	3	0.27	0.00|0.89|0.00	0|0|0	0.298	0.894
RAD18	Q02790	2288	FKBP4	0|0|4	4	4	3	0.27	0.00|0.00|0.89	0|0|0	0.298	0.894
RAD18	P62879	2783	GNB2	0|0|4	4	4	3	0.27	0.00|0.00|0.85	0|0|1	0.2847	0.854
RAD18	P60953	998	CDC42	0|0|4	4	4	3	0.27	0.00|0.00|0.85	0|0|0	0.2847	0.854
RAD18	P55786	9520	NPEPPS	0|0|5	5	5	3	0.27	0.00|0.00|0.84	0|0|0	0.28	0.84
RAD18	Q9BWF3	5936	RBM4	3|0|0	3	3	3	0.27	0.83|0.00|0.00	0|2|0	0.2753	0.826
RAD18	Q92598	10808	HSPH1	0|0|4	4	4	3	0.27	0.00|0.00|0.82	0|0|0	0.2727	0.818
RAD18	P62491	8766	RAB11A	0|0|3	3	3	3	0.27	0.00|0.00|0.81	0|0|0	0.27	0.81
RAD18	Q15019	4735	SEPTIN2	0|0|3	3	3	3	0.27	0.00|0.00|0.80	0|0|0	0.268	0.804
RAD18	O75083	9948	WDR1	0|0|3	3	3	3	0.27	0.00|0.00|0.79	0|0|0	0.262	0.786
RAD18	P63104	7534	YWHAZ	6|5|15	26	15	3	0.27	0.03|0.00|0.79	0|3|8	0.274	0.786
RAD18	Q9BR76	57175	CORO1B	0|0|3	3	3	3	0.27	0.00|0.00|0.78	0|0|0	0.2613	0.784
RAD18	P04156	5621	PRNP	0|0|2	2	2	3	0.27	0.00|0.00|0.73	0|0|0	0.242	0.726
RAD18	Q9NTK5	29789	OLA1	0|0|2	2	2	3	0.27	0.00|0.00|0.71	0|0|0	0.2367	0.71
RAD18	Q14974	3837	KPNB1	7|5|16	28	16	3	0.27	0.02|0.00|0.67	0|5|7	0.23	0.666
RAD18	P52209	5226	PGD	0|0|5	5	5	3	0.26	0.00|0.00|0.93	0|0|0	0.3093	0.928
RAD18	P09936	7345	UCHL1	0|0|11	11	11	3	0.26	0.00|0.00|0.88	0|0|0	0.2947	0.884
RAD18	P18206	7414	VCL	0|0|7	7	7	3	0.26	0.00|0.00|0.86	0|0|0	0.2867	0.86
RAD18	P67936	7171	TPM4	0|0|4	4	4	3	0.26	0.00|0.00|0.85	0|0|0	0.284	0.852
RAD18	Q99497	11315	PARK7	0|0|5	5	5	3	0.26	0.00|0.00|0.84	0|0|0	0.28	0.84
RAD18	P50395	2665	GDI2	0|0|3	3	3	3	0.26	0.00|0.00|0.83	0|0|0	0.276	0.828
RAD18	P18669	5223	PGAM1	0|0|3	3	3	3	0.26	0.00|0.00|0.81	0|0|0	0.2713	0.814
RAD18	Q16658	6624	FSCN1	0|0|3	3	3	3	0.26	0.00|0.00|0.81	0|0|0	0.2693	0.808
RAD18	P17655	824	CAPN2	0|0|4	4	4	3	0.26	0.00|0.00|0.79	0|0|0	0.2647	0.794
RAD18	Q9Y696	25932	CLIC4	0|0|3	3	3	3	0.26	0.00|0.00|0.79	0|0|0	0.2647	0.794
RAD18	Q15056	7458	EIF4H	0|0|3	3	3	3	0.26	0.00|0.00|0.78	0|0|0	0.26	0.78
RAD18	P07947	7525	YES1	0|0|3	3	3	3	0.26	0.00|0.00|0.78	0|0|0	0.2593	0.778
RAD18	P46821	4131	MAP1B	0|3|1	4	3	3	0.26	0.00|0.74|0.05	0|1|0	0.2653	0.744
RAD18	Q07157	7082	TJP1	0|0|4	4	4	3	0.26	0.00|0.00|0.74	0|1|1	0.2453	0.736
RAD18	Q9Y5B6	94104	GCFC1	9|5|4	18	9	3	0.26	0.73|0.01|0.00	0|5|4	0.2467	0.726
RAD18	P15153	5880	RAC2	0|0|2	2	2	3	0.26	0.00|0.00|0.69	0|0|0	0.2313	0.694
RAD18	Q69YN4	25962	KIAA1429	4|4|2	10	4	3	0.26	0.45|0.34|0.00	0|5|0	0.2653	0.454
RAD18	P49588	16	AARS	0|0|6	6	6	3	0.25	0.00|0.00|0.91	0|0|0	0.3033	0.91
RAD18	P12277	1152	CKB	0|0|4	4	4	3	0.25	0.00|0.00|0.85	0|0|0	0.284	0.852
RAD18	P61981	7532	YWHAG	0|0|3	3	3	3	0.25	0.00|0.00|0.83	0|0|0	0.2767	0.83
RAD18	P51149	7879	RAB7A	0|0|4	4	4	3	0.25	0.00|0.00|0.82	0|0|0	0.2747	0.824
RAD18	P43487	5902	RANBP1	0|0|3	3	3	3	0.25	0.00|0.00|0.80	0|0|0	0.2667	0.8
RAD18	Q5VYJ4	414153	SNRPEP2	30|26|24	80	30	3	0.25	0.78|0.00|0.00	0|0|40	0.2607	0.782
RAD18	P08779	3868	KRT16	0|0|7	7	7	3	0.25	0.00|0.00|0.77	4|0|0	0.258	0.774
RAD18	P25788	5684	PSMA3	0|0|3	3	3	3	0.25	0.00|0.00|0.77	0|1|0	0.2553	0.766
RAD18	Q96EY7	55037	PTCD3	0|0|5	5	5	3	0.25	0.00|0.00|0.76	0|1|2	0.2533	0.76
RAD18	P61086	3093	UBE2K	0|0|3	3	3	3	0.25	0.00|0.00|0.75	0|0|0	0.25	0.75
RAD18	Q9Y490	7094	TLN1	0|0|8	8	8	3	0.25	0.00|0.00|0.75	0|0|0	0.25	0.75
RAD18	P82979	84324	SARNP	0|0|2	2	2	3	0.25	0.00|0.00|0.75	0|0|0	0.2487	0.746
RAD18	Q9BU76	79169	C1orf35	0|0|2	2	2	3	0.25	0.00|0.00|0.71	0|0|0	0.2353	0.706
RAD18	Q9P2K5	50804	MYEF2	0|2|0	2	2	3	0.25	0.00|0.68|0.00	0|0|1	0.2253	0.676
RAD18	Q8WXF1	55269	PSPC1	0|0|2	2	2	3	0.25	0.00|0.00|0.68	0|0|0	0.2253	0.676
RAD18	P49773	3094	HINT1	0|0|2	2	2	3	0.25	0.00|0.00|0.67	0|0|0	0.224	0.672
RAD18	P13804	2108	ETFA	0|0|2	2	2	3	0.25	0.00|0.00|0.67	0|0|0	0.2233	0.67
RAD18	Q9Y3Z3	25939	SAMHD1	0|1|2	3	2	3	0.25	0.00|0.32|0.53	0|0|1	0.2833	0.526
RAD18	Q9NW64	55696	RBM22	1|2|0	3	2	3	0.25	0.19|0.48|0.00	0|1|1	0.222	0.48
RAD18	P61221	6059	ABCE1	0|2|2	4	2	3	0.25	0.00|0.45|0.33	0|1|1	0.2573	0.446
RAD18	Q15435	5510	PPP1R7	1|1|2	4	2	3	0.25	0.18|0.16|0.37	0|1|1	0.2327	0.366
RAD18	Q01469	2171	FABP5	0|0|3	3	3	3	0.24	0.00|0.00|0.79	0|0|0	0.264	0.792
RAD18	O14979	9987	HNRPDL	4|10|4	18	10	3	0.24	0.01|0.79|0.00	0|5|4	0.2673	0.792
RAD18	P22102	2618	GART	0|0|4	4	4	3	0.24	0.00|0.00|0.75	0|0|0	0.2513	0.754
RAD18	P00492	3251	HPRT1	0|0|2	2	2	3	0.24	0.00|0.00|0.74	0|0|0	0.2453	0.736
RAD18	P30086	5037	PEBP1	0|0|2	2	2	3	0.24	0.00|0.00|0.72	0|0|0	0.24	0.72
RAD18	P46926	10007	GNPDA1	0|0|2	2	2	3	0.24	0.00|0.00|0.72	0|0|0	0.2387	0.716
RAD18	P62987	7311	UBA52	6|1|2	9	6	3	0.24	0.71|0.00|0.00	0|3|3	0.238	0.71
RAD18	Q99426	1155	TBCB	0|0|2	2	2	3	0.24	0.00|0.00|0.69	0|0|0	0.2313	0.694
RAD18	Q9NZZ3	51510	CHMP5	0|0|2	2	2	3	0.24	0.00|0.00|0.69	0|0|0	0.2307	0.692
RAD18	Q92928	441400	RAB1C	0|0|2	2	2	3	0.24	0.00|0.00|0.68	0|0|0	0.228	0.684
RAD18	P10768	2098	ESD	0|0|2	2	2	3	0.24	0.00|0.00|0.68	0|0|0	0.2273	0.682
RAD18	P52565	396	ARHGDIA	0|0|2	2	2	3	0.24	0.00|0.00|0.67	0|0|0	0.224	0.672
RAD18	Q15181	5464	PPA1	0|0|2	2	2	3	0.24	0.00|0.00|0.66	0|0|0	0.2207	0.662
RAD18	Q92665	10240	MRPS31	0|0|2	2	2	3	0.24	0.00|0.00|0.65	0|0|0	0.218	0.654
RAD18	P42285	23517	SKIV2L2	3|5|5	13	5	3	0.24	0.05|0.42|0.23	2|2|2	0.2333	0.424
RAD18	Q9Y265	8607	RUVBL1	6|7|11	24	11	3	0.24	0.13|0.20|0.41	0|5|4	0.248	0.412
RAD18	P41091	1968	EIF2S3	1|7|8	16	8	3	0.24	0.00|0.38|0.32	0|5|3	0.2327	0.38
RAD18	P25787	5683	PSMA2	0|0|4	4	4	3	0.23	0.00|0.00|0.75	0|2|0	0.25	0.75
RAD18	Q5VTL8	55119	PRPF38B	0|3|0	3	3	3	0.23	0.00|0.73|0.00	0|2|0	0.2427	0.728
RAD18	P04632	826	CAPNS1	0|0|2	2	2	3	0.23	0.00|0.00|0.72	0|0|0	0.2387	0.716
RAD18	P13693	7178	TPT1	0|0|2	2	2	3	0.23	0.00|0.00|0.71	0|0|0	0.236	0.708
RAD18	P15559	1728	NQO1	0|0|2	2	2	3	0.23	0.00|0.00|0.70	0|0|0	0.2333	0.7
RAD18	Q92879	10658	CELF1	0|2|0	2	2	3	0.23	0.00|0.69|0.00	0|0|0	0.2287	0.686
RAD18	Q15369	6921	TCEB1	0|0|3	3	3	3	0.23	0.00|0.00|0.68	0|0|0	0.228	0.684
RAD18	P50552	7408	VASP	0|0|2	2	2	3	0.23	0.00|0.00|0.66	0|0|0	0.2207	0.662
RAD18	O75131	8895	CPNE3	0|0|2	2	2	3	0.23	0.00|0.00|0.66	0|0|0	0.2187	0.656
RAD18	Q13561	10540	DCTN2	0|0|2	2	2	3	0.23	0.00|0.00|0.64	0|0|0	0.2133	0.64
RAD18	P47914	6159	RPL29	2|0|1	3	2	3	0.23	0.57|0.00|0.11	0|0|2	0.2273	0.572
RAD18	Q9P287	56647	BCCIP	1|1|2	4	2	3	0.23	0.20|0.20|0.38	0|1|1	0.262	0.382
RAD18	Q15102	5050	PAFAH1B3	0|0|2	2	2	3	0.22	0.00|0.00|0.73	0|0|0	0.244	0.732
RAD18	Q96TA1	64855	FAM129B	0|0|3	3	3	3	0.22	0.00|0.00|0.73	0|0|0	0.242	0.726
RAD18	Q15286	11021	RAB35	0|0|2	2	2	3	0.22	0.00|0.00|0.70	0|0|0	0.234	0.702
RAD18	P11216	5834	PYGB	0|0|3	3	3	3	0.22	0.00|0.00|0.69	0|0|0	0.2313	0.694
RAD18	Q13363	1487	CTBP1	0|0|2	2	2	3	0.22	0.00|0.00|0.66	0|0|0	0.2213	0.664
RAD18	Q14019	23406	COTL1	0|0|2	2	2	3	0.22	0.00|0.00|0.65	0|0|0	0.2173	0.652
RAD18	Q16181	989	SEPTIN7	0|0|2	2	2	3	0.22	0.00|0.00|0.65	0|0|0	0.2173	0.652
RAD18	Q12792	5756	TWF1	0|0|2	2	2	3	0.22	0.00|0.00|0.65	0|0|0	0.216	0.648
RAD18	P02538	3853	KRT6A	0|2|0	2	2	3	0.22	0.00|0.64|0.00	0|0|0	0.2127	0.638
RAD18	Q8NBS9	81567	TXNDC5	0|0|2	2	2	3	0.22	0.00|0.00|0.63	0|0|0	0.21	0.63
RAD18	P05023	476	ATP1A1	0|0|3	3	3	3	0.22	0.00|0.00|0.61	0|0|0	0.204	0.612
RAD18	P16070	960	CD44	1|0|4	5	4	3	0.22	0.05|0.00|0.61	0|1|2	0.2207	0.608
RAD18	O14646	1105	CHD1	1|1|2	4	2	3	0.22	0.22|0.15|0.32	0|0|2	0.23	0.32
RAD18	P16152	873	CBR1	0|0|2	2	2	3	0.21	0.00|0.00|0.73	0|0|0	0.2433	0.73
RAD18	A6NIZ1	643752	RAP1BL	0|0|2	2	2	3	0.21	0.00|0.00|0.67	0|0|0	0.224	0.672
RAD18	P09496	1211	CLTA	0|0|2	2	2	3	0.21	0.00|0.00|0.67	0|0|0	0.2227	0.668
RAD18	Q8WTT2	64318	NOC3L	0|0|3	3	3	3	0.21	0.00|0.00|0.66	0|0|0	0.22	0.66
RAD18	P30419	4836	NMT1	0|0|2	2	2	3	0.21	0.00|0.00|0.61	0|0|0	0.204	0.612
RAD18	P55769	4809	NHP2L1	3|2|2	7	3	3	0.21	0.44|0.11|0.06	0|2|2	0.2033	0.442
RAD18	P35232	5245	PHB	0|0|2	2	2	3	0.2	0.00|0.00|0.71	0|0|0	0.2353	0.706
RAD18	P35613	682	BSG	0|0|2	2	2	3	0.2	0.00|0.00|0.70	0|0|0	0.232	0.696
RAD18	P27816	4134	MAP4	0|0|3	3	3	3	0.2	0.00|0.00|0.66	0|0|0	0.2187	0.656
RAD18	P35249	5984	RFC4	0|0|2	2	2	3	0.2	0.00|0.00|0.65	0|0|0	0.216	0.648
RAD18	P61604	3336	HSPE1	0|0|2	2	2	3	0.2	0.00|0.00|0.64	0|0|0	0.2127	0.638
RAD18	P46940	8826	IQGAP1	0|0|4	4	4	3	0.2	0.00|0.00|0.62	0|0|0	0.2067	0.62
RAD18	P28838	51056	LAP3	0|0|2	2	2	3	0.2	0.00|0.00|0.62	0|0|0	0.2067	0.62
RAD18	P40925	4190	MDH1	0|0|2	2	2	3	0.2	0.00|0.00|0.62	0|0|0	0.2053	0.616
RAD18	P13489	6050	RNH1	0|0|2	2	2	3	0.2	0.00|0.00|0.60	0|0|0	0.2007	0.602
RAD18	P25440	6046	BRD2	1|5|0	6	5	3	0.2	0.00|0.58|0.00	0|2|3	0.1947	0.582
RAD18	P16435	5447	POR	0|0|2	2	2	3	0.2	0.00|0.00|0.54	0|0|0	0.18	0.54
RAD18	O00429	10059	DNM1L	0|0|2	2	2	3	0.2	0.00|0.00|0.53	0|0|0	0.178	0.534
RAD18	P35606	9276	COPB2	2|1|1	4	2	3	0.2	0.49|0.12|0.08	1|0|1	0.23	0.486
RAD18	Q9Y4L1	10525	HYOU1	0|1|2	3	2	3	0.2	0.00|0.19|0.43	0|0|0	0.2067	0.428
RAD18	Q9Y3C6	51645	PPIL1	1|2|1	4	2	3	0.2	0.16|0.41|0.12	1|0|1	0.2287	0.406
RAD18	Q9BQ67	83743	GRWD1	0|2|3	5	3	3	0.2	0.00|0.25|0.37	0|1|2	0.2073	0.374
RAD18	O75915	10550	ARL6IP5	0|0|2	2	2	3	0.19	0.00|0.00|0.69	0|0|0	0.2313	0.694
RAD18	Q9P0L0	9218	VAPA	0|0|2	2	2	3	0.19	0.00|0.00|0.63	0|0|1	0.21	0.63
RAD18	O15427	9123	SLC16A3	0|0|2	2	2	3	0.19	0.00|0.00|0.63	0|0|0	0.2087	0.626
RAD18	Q9UL46	5721	PSME2	0|0|2	2	2	3	0.19	0.00|0.00|0.63	0|0|1	0.2087	0.626
RAD18	P11166	6513	SLC2A1	0|0|2	2	2	3	0.19	0.00|0.00|0.61	0|0|0	0.2047	0.614
RAD18	P05141	292	SLC25A5	0|0|2	2	2	3	0.19	0.00|0.00|0.61	0|0|1	0.202	0.606
RAD18	Q01085	7073	TIAL1	0|0|2	2	2	3	0.19	0.00|0.00|0.60	0|0|0	0.1993	0.598
RAD18	Q8N3X1	23360	FNBP4	0|2|0	2	2	3	0.19	0.00|0.57|0.00	0|0|0	0.19	0.57
RAD18	Q5XKE5	338785	KRT79	0|0|2	2	2	3	0.19	0.00|0.00|0.57	0|0|0	0.1893	0.568
RAD18	Q9NPH2	51477	ISYNA1	0|0|2	2	2	3	0.19	0.00|0.00|0.54	0|0|0	0.1807	0.542
RAD18	O95347	10592	SMC2	0|2|1	3	2	3	0.19	0.00|0.49|0.13	0|0|0	0.2047	0.486
RAD18	P78362	6733	SRPK2	1|2|0	3	2	3	0.19	0.18|0.43|0.00	0|1|1	0.2013	0.428
RAD18	O14617	8943	AP3D1	0|5|7	12	7	3	0.19	0.00|0.17|0.42	1|1|5	0.1987	0.422
RAD18	P0C0S5	3015	H2AFZ	2|0|4	6	4	3	0.19	0.12|0.00|0.42	0|1|3	0.1787	0.42
RAD18	Q96KR1	51663	ZFR	3|2|2	7	3	3	0.19	0.40|0.07|0.04	0|2|2	0.1713	0.404
RAD18	P41223	8896	BUD31	4|5|4	13	5	3	0.19	0.21|0.36|0.08	0|5|1	0.2167	0.358
RAD18	P23381	7453	WARS	0|0|2	2	2	3	0.18	0.00|0.00|0.66	0|0|0	0.2207	0.662
RAD18	O43242	5709	PSMD3	0|0|2	2	2	3	0.18	0.00|0.00|0.59	0|0|0	0.1967	0.59
RAD18	O60508	51362	CDC40	0|3|0	3	3	3	0.18	0.00|0.50|0.00	0|2|1	0.1673	0.502
RAD18	Q96PY5	114793	FMNL2	0|0|2	2	2	3	0.18	0.00|0.00|0.44	0|0|0	0.1473	0.442
RAD18	P62857	6234	RPS28	4|1|3	8	4	3	0.18	0.44|0.00|0.05	1|1|3	0.1627	0.438
RAD18	P82650	56945	MRPS22	2|0|0	2	2	3	0.17	0.58|0.00|0.00	0|0|2	0.194	0.582
RAD18	P23284	5479	PPIB	1|0|5	6	5	3	0.17	0.02|0.00|0.53	0|2|2	0.1827	0.528
RAD18	Q96QC0	5514	PPP1R10	0|2|0	2	2	3	0.17	0.00|0.53|0.00	0|0|0	0.1753	0.526
RAD18	Q13620	8450	CUL4B	0|0|2	2	2	3	0.17	0.00|0.00|0.52	0|0|0	0.172	0.516
RAD18	P02768	213	ALB	6|4|16	26	16	3	0.17	0.00|0.00|0.51	4|3|7	0.1713	0.514
RAD18	Q92615	23185	LARP4B	1|0|3	4	3	3	0.17	0.17|0.00|0.48	0|1|1	0.216	0.48
RAD18	Q9NY12	54433	GAR1	2|4|4	10	4	3	0.17	0.02|0.37|0.20	0|4|1	0.1927	0.366
RAD18	O60488	2182	ACSL4	2|0|3	5	3	3	0.17	0.24|0.00|0.27	0|2|1	0.1707	0.27
RAD18	P49915	8833	GMPS	0|0|2	2	2	3	0.16	0.00|0.00|0.54	0|0|0	0.1813	0.544
RAD18	Q8NAV1	84950	PRPF38A	4|7|4	15	7	3	0.16	0.02|0.52|0.00	4|1|3	0.1813	0.524
RAD18	Q9BWJ5	83443	SF3B5	0|2|0	2	2	3	0.16	0.00|0.52|0.00	0|1|1	0.172	0.516
RAD18	Q2M389	23325	KIAA1033	0|0|2	2	2	3	0.16	0.00|0.00|0.51	0|0|0	0.1713	0.514
RAD18	Q92616	10985	GCN1L1	8|10|15	33	15	3	0.16	0.00|0.01|0.43	0|9|7	0.1473	0.434
RAD18	P20962	5763	PTMS	1|1|3	5	3	3	0.16	0.06|0.04|0.34	1|1|1	0.148	0.344
RAD18	O60783	63931	MRPS14	1|2|2	5	2	3	0.16	0.05|0.25|0.15	1|1|1	0.1527	0.252
RAD18	Q9Y3C1	51491	NOP16	1|2|2	5	2	3	0.16	0.05|0.22|0.17	0|2|1	0.1493	0.222
RAD18	P31939	471	ATIC	0|0|2	2	2	3	0.15	0.00|0.00|0.56	0|0|0	0.1873	0.562
RAD18	Q9UBT2	10054	UBA2	0|3|0	3	3	3	0.15	0.00|0.51|0.00	0|2|1	0.1713	0.514
RAD18	P60842	1973	EIF4A1	6|7|13	26	13	3	0.15	0.00|0.01|0.48	0|7|6	0.1633	0.48
RAD18	P35609	88	ACTN2	0|0|2	2	2	3	0.15	0.00|0.00|0.46	0|0|0	0.152	0.456
RAD18	Q92945	8570	KHSRP	0|0|2	2	2	3	0.14	0.00|0.00|0.53	0|0|0	0.1767	0.53
RAD18	P05455	6741	SSB	5|9|8	22	9	3	0.14	0.00|0.39|0.05	1|5|5	0.15	0.394
RAD18	Q96GM8	114034	TOE1	2|1|0	3	2	3	0.14	0.33|0.06|0.00	0|0|3	0.128	0.326
RAD18	P05198	1965	EIF2S1	4|8|8	20	8	3	0.14	0.00|0.29|0.14	3|2|5	0.1453	0.292
RAD18	O94973	161	AP2A2	0|0|2	2	2	3	0.13	0.00|0.00|0.43	0|0|0	0.1447	0.434
RAD18	Q66K74	55201	MAP1S	0|0|2	2	2	3	0.13	0.00|0.00|0.37	0|0|0	0.1247	0.374
RAD18	Q9UPT8	23211	ZC3H4	5|5|2	12	5	3	0.13	0.27|0.17|0.00	1|2|4	0.148	0.274
RAD18	Q15084	10130	PDIA6	3|7|8	18	8	3	0.13	0.00|0.20|0.17	0|5|4	0.1247	0.204
RAD18	Q9NW13	55131	RBM28	0|2|0	2	2	3	0.12	0.00|0.39|0.00	0|1|1	0.1293	0.388
RAD18	O00148	10212	DDX39A	9|8|12	29	12	3	0.12	0.12|0.01|0.27	1|6|7	0.132	0.272
RAD18	Q9Y3Y2	26097	CHTOP	6|3|2	11	6	3	0.11	0.43|0.00|0.00	3|3|2	0.1427	0.426
RAD18	O14737	9141	PDCD5	0|0|2	2	2	3	0.11	0.00|0.00|0.41	0|0|2	0.136	0.408
RAD18	P35579	4627	MYH9	14|13|30	57	30	3	0.11	0.00|0.00|0.38	4|10|16	0.128	0.384
RAD18	Q6ZN17	389421	LIN28B	2|0|1	3	2	3	0.11	0.30|0.00|0.03	0|2|1	0.11	0.296
RAD18	O60828	10084	PQBP1	0|4|0	4	4	3	0.11	0.00|0.29|0.00	0|4|1	0.0973	0.292
RAD18	Q8TA86	6100	RP9	2|0|1	3	2	3	0.11	0.27|0.00|0.04	0|1|2	0.1027	0.27
RAD18	P01023	2	A2M	0|0|2	2	2	3	0.11	0.00|0.00|0.27	0|0|0	0.0887	0.266
RAD18	Q8WVV9	92906	HNRPLL	1|2|2	5	2	3	0.11	0.04|0.22|0.11	0|1|2	0.1213	0.216
RAD18	P49750	56252	YLPM1	6|8|8	22	8	3	0.11	0.02|0.21|0.08	0|3|8	0.102	0.212
RAD18	Q14697	23193	GANAB	7|5|9	21	9	3	0.11	0.18|0.01|0.14	3|3|4	0.108	0.178
RAD18	O95400	10421	CD2BP2	2|2|3	7	3	3	0.11	0.09|0.07|0.15	0|2|2	0.1027	0.146
RAD18	P26640	7407	VARS	0|0|2	2	2	3	0.1	0.00|0.00|0.38	0|0|0	0.126	0.378
RAD18	O00567	10528	NOP56	4|5|9	18	9	3	0.1	0.01|0.02|0.29	3|2|4	0.106	0.292
RAD18	Q6P1J9	79577	CDC73	2|1|0	3	2	3	0.1	0.25|0.03|0.00	0|2|1	0.0953	0.254
RAD18	Q96E39	494115	RBMXL1	3|3|1	7	3	3	0.1	0.17|0.09|0.00	0|3|2	0.0887	0.17
RAD18	O00159	4641	MYO1C	4|2|26	32	26	3	0.09	0.00|0.00|0.23	7|8|13	0.076	0.228
RAD18	Q9H853	80086	TUBA4B	2|1|3	6	3	3	0.09	0.11|0.01|0.16	1|1|2	0.092	0.158
RAD18	P62306	6636	SNRPF	4|14|6	24	14	3	0.08	0.00|0.29|0.00	8|4|6	0.098	0.294
RAD18	P42658	1804	DPP6	0|0|2	2	2	3	0.08	0.00|0.00|0.28	0|0|2	0.0933	0.28
RAD18	Q9Y4Z0	25804	LSM4	1|2|0	3	2	3	0.08	0.04|0.23|0.00	0|2|1	0.0893	0.232
RAD18	Q9BVI4	79050	NOC4L	0|0|2	2	2	3	0.08	0.00|0.00|0.20	0|0|3	0.0653	0.196
RAD18	Q9BTT0	81611	ANP32E	2|2|5	9	5	3	0.08	0.01|0.00|0.19	0|3|3	0.066	0.19
RAD18	Q12797	444	ASPH	1|3|0	4	3	3	0.07	0.01|0.23|0.00	0|3|1	0.0807	0.23
RAD18	Q9BZK3	83955	NACAP1	0|2|1	3	2	3	0.07	0.00|0.21|0.03	0|1|2	0.078	0.206
RAD18	Q6NZI2	284119	PTRF	0|2|5	7	5	3	0.07	0.00|0.02|0.20	2|1|3	0.072	0.2
RAD18	P49458	6726	SRP9	3|2|2	7	3	3	0.07	0.17|0.01|0.02	0|2|3	0.0653	0.168
RAD18	Q99848	10969	EBNA1BP2	2|0|3	5	3	3	0.07	0.12|0.00|0.14	0|2|2	0.0853	0.136
RAD18	P43307	6745	SSR1	1|1|2	4	2	3	0.07	0.05|0.04|0.12	0|1|2	0.0693	0.12
RAD18	P31943	3187	HNRNPH1	15|12|3	30	15	3	0.06	0.24|0.00|0.00	8|4|8	0.08	0.238
RAD18	P13647	3852	KRT5	1|0|3	4	3	3	0.06	0.02|0.00|0.23	2|0|2	0.0847	0.234
RAD18	P16401	3009	HIST1H1B	6|2|0	8	6	3	0.06	0.21|0.00|0.00	5|3|1	0.0693	0.208
RAD18	Q96AG4	55379	LRRC59	0|3|5	8	5	3	0.06	0.00|0.03|0.18	0|2|4	0.07	0.182
RAD18	Q8TDN6	55299	BRIX1	3|2|9	14	9	3	0.06	0.00|0.00|0.17	1|4|6	0.058	0.174
RAD18	Q9H0A0	55226	NAT10	3|4|3	10	4	3	0.06	0.05|0.12|0.01	0|4|2	0.056	0.116
RAD18	Q6NZY4	55596	ZCCHC8	0|1|3	4	3	3	0.05	0.00|0.01|0.19	0|3|1	0.068	0.192
RAD18	Q9Y2X3	51602	NOP58	0|4|8	12	8	3	0.05	0.00|0.01|0.18	1|2|6	0.062	0.18
RAD18	P55265	103	ADAR	0|0|4	4	4	3	0.05	0.00|0.00|0.15	0|3|2	0.0493	0.148
RAD18	P49736	4171	MCM2	0|1|3	4	3	3	0.05	0.00|0.00|0.14	0|3|1	0.0487	0.142
RAD18	A6NK07	728350	EIF2S2P4	0|4|3	7	4	3	0.05	0.00|0.14|0.01	5|1|0	0.0507	0.14
RAD18	O60841	9669	EIF5B	3|8|4	15	8	3	0.05	0.00|0.13|0.00	4|5|2	0.044	0.132
RAD18	O14602	9086	EIF1AY	0|0|2	2	2	3	0.05	0.00|0.00|0.13	3|0|0	0.044	0.132
RAD18	Q9NX58	55646	LYAR	2|1|1	4	2	3	0.05	0.12|0.01|0.00	1|0|3	0.046	0.122
RAD18	Q07021	708	C1QBP	4|5|4	13	5	3	0.05	0.03|0.08|0.01	1|3|4	0.0393	0.084
RAD18	P14314	5589	PRKCSH	4|5|6	15	6	3	0.05	0.01|0.07|0.08	4|2|2	0.0513	0.08
RAD18	Q2NL82	55720	TSR1	1|1|2	4	2	3	0.05	0.05|0.02|0.07	0|2|1	0.048	0.074
RAD18	P17812	1503	CTPS1	4|3|2	9	4	3	0.04	0.18|0.02|0.00	0|4|2	0.066	0.176
RAD18	Q01970	5331	PLCB3	8|6|6	20	8	3	0.04	0.15|0.00|0.00	4|6|2	0.0493	0.146
RAD18	Q13148	23435	TARDBP	6|2|3	11	6	3	0.04	0.14|0.00|0.00	0|5|4	0.046	0.136
RAD18	Q9Y3U8	25873	RPL36	2|4|6	12	6	3	0.04	0.00|0.03|0.12	2|4|2	0.0487	0.118
RAD18	P60660	4637	MYL6	5|2|8	15	8	3	0.04	0.01|0.00|0.11	0|4|6	0.0407	0.114
RAD18	P07237	5034	P4HB	11|10|14	35	14	3	0.04	0.04|0.00|0.11	2|5|11	0.0493	0.108
RAD18	Q99733	4676	NAP1L4	2|3|6	11	6	3	0.04	0.00|0.00|0.11	0|5|3	0.036	0.108
RAD18	P68032	70	ACTC1	6|0|14	20	14	3	0.04	0.00|0.00|0.10	4|7|5	0.0333	0.1
RAD18	P83881	6173	RPL36A	4|2|4	10	4	3	0.04	0.10|0.00|0.05	0|4|3	0.0493	0.096
RAD18	P55072	7415	VCP	18|20|30	68	30	3	0.04	0.00|0.00|0.10	6|9|17	0.032	0.096
RAD18	P29692	1936	EEF1D	3|2|5	10	5	3	0.04	0.03|0.01|0.09	2|3|2	0.0427	0.09
RAD18	P50502	6767	ST13	3|4|2	9	4	3	0.04	0.04|0.07|0.00	0|3|3	0.036	0.068
RAD18	P56537	3692	EIF6	4|5|7	16	7	3	0.03	0.00|0.03|0.12	0|5|4	0.0493	0.118
RAD18	Q15365	5093	PCBP1	5|3|3	11	5	3	0.03	0.10|0.00|0.00	0|4|4	0.036	0.104
RAD18	P19784	1459	CSNK2A2	2|1|1	4	2	3	0.03	0.10|0.01|0.00	0|3|1	0.0347	0.096
RAD18	P46060	5905	RANGAP1	0|0|2	2	2	3	0.03	0.00|0.00|0.08	0|1|2	0.0273	0.082
RAD18	Q9BTD8	79171	RBM42	0|2|2	4	2	3	0.03	0.00|0.08|0.03	0|2|2	0.0367	0.076
RAD18	Q14694	9100	USP10	1|3|3	7	3	3	0.03	0.00|0.07|0.04	0|2|3	0.036	0.068
RAD18	O43395	9129	PRPF3	1|2|1	4	2	3	0.03	0.02|0.06|0.01	0|2|2	0.03	0.06
RAD18	Q71RC2	113251	LARP4	1|2|2	5	2	3	0.03	0.01|0.06|0.04	1|2|1	0.0347	0.056
RAD18	P11172	7372	UMPS	5|5|4	14	5	3	0.03	0.05|0.03|0.00	1|4|4	0.028	0.052
RAD18	P52292	3838	KPNA2	1|1|2	4	2	3	0.03	0.02|0.01|0.04	0|2|2	0.0213	0.036
RAD18	Q9UKJ3	23131	GPATCH8	1|1|2	4	2	3	0.03	0.02|0.01|0.03	1|1|1	0.02	0.03
RAD18	Q8N684	79869	CPSF7	5|1|1	7	5	3	0.02	0.08|0.00|0.00	1|3|4	0.0253	0.076
RAD18	Q14980	4926	NUMA1	5|1|3	9	5	3	0.02	0.06|0.00|0.00	0|5|3	0.0207	0.062
RAD18	Q92522	8971	H1FX	3|2|3	8	3	3	0.02	0.05|0.00|0.02	1|2|3	0.024	0.052
RAD18	O75607	10360	NPM3	1|1|2	4	2	3	0.02	0.02|0.01|0.05	0|1|3	0.0273	0.052
RAD18	P08579	6629	SNRPB2	1|3|1	5	3	3	0.02	0.00|0.05|0.00	3|1|2	0.016	0.048
RAD18	P24534	1933	EEF1B2	2|4|4	10	4	3	0.02	0.00|0.04|0.04	2|2|3	0.026	0.042
RAD18	Q8IY81	117246	FTSJ3	1|3|2	6	3	3	0.02	0.00|0.04|0.00	2|2|2	0.0133	0.036
RAD18	Q9NZB2	23196	FAM120A	3|2|4	9	4	3	0.02	0.03|0.00|0.03	2|2|2	0.0213	0.032
RAD18	P62861	2197	FAU	2|2|3	7	3	3	0.02	0.01|0.01|0.02	3|2|1	0.012	0.018
RAD18	P02545	4000	LMNA	13|11|21	45	21	3	0.01	0.00|0.00|0.04	5|9|12	0.014	0.042
RAD18	P26583	3148	HMGB2	0|0|2	2	2	3	0.01	0.00|0.00|0.04	1|2|1	0.014	0.042
RAD18	Q587J7	91646	TDRD12	2|3|2	7	3	3	0.01	0.01|0.03|0.01	1|2|3	0.0167	0.034
RAD18	Q9P013	51503	CWC15	0|3|1	4	3	3	0.01	0.00|0.03|0.00	0|3|3	0.0113	0.032
RAD18	Q92688	10541	ANP32B	4|9|7	20	9	3	0.01	0.00|0.03|0.00	0|7|7	0.0107	0.03
RAD18	Q7RTV0	84844	PHF5A	2|1|0	3	2	3	0.01	0.03|0.00|0.00	0|3|2	0.0113	0.03
RAD18	Q01658	1810	DR1	1|0|2	3	2	3	0.01	0.01|0.00|0.03	0|2|2	0.0127	0.03
RAD18	P05783	3875	KRT18	0|2|0	2	2	3	0.01	0.00|0.03|0.00	4|0|1	0.0093	0.028
RAD18	P04350	10382	TUBB4A	5|6|4	15	6	3	0.01	0.00|0.03|0.00	1|5|4	0.0107	0.028
RAD18	Q96MU7	91746	YTHDC1	2|3|3	8	3	3	0.01	0.01|0.02|0.02	2|3|1	0.0173	0.024
RAD18	Q04637	1981	EIF4G1	7|12|10	29	12	3	0.01	0.00|0.02|0.00	5|7|5	0.008	0.024
RAD18	Q9BRR8	55094	GPATCH1	1|0|2	3	2	3	0.01	0.01|0.00|0.02	0|2|2	0.0113	0.022
RAD18	P45973	23468	CBX5	2|3|1	6	3	3	0.01	0.01|0.02|0.00	3|1|2	0.0107	0.022
RAD18	P42677	6232	RPS27	3|4|3	10	4	3	0.01	0.01|0.02|0.00	2|3|3	0.0093	0.022
RAD18	P62158	808	CALM3	5|2|14	21	14	3	0.01	0.00|0.00|0.02	5|5|9	0.0067	0.02
RAD18	P63220	6227	RPS21	1|3|1	5	3	3	0.01	0.00|0.02|0.00	1|2|3	0.0067	0.018
RAD18	P18583	6651	SON	5|11|6	22	11	3	0.01	0.00|0.02|0.00	10|2|5	0.0053	0.016
RAD18	Q05519	9295	SRSF11	2|2|2	6	2	3	0.01	0.01|0.02|0.01	0|2|3	0.0127	0.016
RAD18	Q9BQG0	10514	MYBBP1A	1|1|4	6	4	3	0.01	0.00|0.00|0.02	1|3|3	0.0067	0.016
RAD18	P82673	60488	MRPS35	2|1|2	5	2	3	0.01	0.01|0.00|0.01	0|3|2	0.008	0.012
RAD18	P11021	3309	HSPA5	17|18|29	64	29	3	0.01	0.00|0.00|0.01	7|13|15	0.004	0.012
RAD18	Q9Y6A4	29105	C16orf80	1|4|3	8	4	3	0.01	0.00|0.01|0.00	2|4|2	0.004	0.012
RAD18	Q6P158	90957	DHX57	0|0|2	2	2	3	0.01	0.00|0.00|0.01	1|2|1	0.004	0.012
RAD18	Q9Y333	57819	LSM2	1|2|1	4	2	3	0.01	0.00|0.01|0.00	0|4|1	0.006	0.012
RAD18	Q7Z6Z7	10075	HUWE1	3|4|3	10	4	3	0.01	0.01|0.01|0.00	0|4|2	0.0067	0.01
RAD18	Q96SI9	55342	STRBP	2|3|3	8	3	3	0.01	0.00|0.01|0.00	3|2|2	0.0033	0.01
RAD18	P52298	22916	NCBP2	3|3|1	7	3	3	0.01	0.00|0.01|0.00	1|3|3	0.0033	0.006
RAD18	Q96QR8	5814	PURB	2|2|2	6	2	3	0.01	0.01|0.01|0.01	3|3|0	0.006	0.006
RAD18	P33991	4173	MCM4	2|5|7	14	7	3	0	0.00|0.00|0.03	0|4|6	0.0093	0.028
RAD18	Q9H1E3	64710	NUCKS1	0|2|1	3	2	3	0	0.00|0.02|0.00	0|3|2	0.008	0.024
RAD18	Q9NR30	9188	DDX21	13|5|13	31	13	3	0	0.02|0.00|0.00	5|7|8	0.0067	0.02
RAD18	P13010	7520	XRCC5	4|9|11	24	11	3	0	0.00|0.00|0.02	4|5|7	0.006	0.016
RAD18	P20290	689	BTF3	2|5|3	10	5	3	0	0.00|0.02|0.00	2|4|3	0.0053	0.016
RAD18	Q96I24	8939	FUBP3	3|3|1	7	3	3	0	0.01|0.01|0.00	0|6|1	0.0093	0.014
RAD18	P98179	5935	RBM3	2|3|7	12	7	3	0	0.00|0.00|0.01	1|5|5	0.004	0.012
RAD18	Q5BKZ1	284695	ZNF326	4|2|5	11	5	3	0	0.00|0.00|0.01	1|3|5	0.004	0.01
RAD18	Q15366	5094	PCBP2	6|6|5	17	6	3	0	0.01|0.00|0.00	3|3|5	0.0047	0.01
RAD18	Q9NVS2	55168	MRPS18A	6|4|5	15	6	3	0	0.01|0.00|0.00	0|6|6	0.0027	0.008
RAD18	Q9UN86	9908	G3BP2	3|2|5	10	5	3	0	0.00|0.00|0.01	1|4|4	0.0033	0.008
RAD18	P02790	3263	HPX	3|2|3	8	3	3	0	0.01|0.00|0.00	3|1|3	0.0033	0.008
RAD18	P62273	6235	RPS29	4|3|2	9	4	3	0	0.01|0.00|0.00	2|3|4	0.0027	0.008
RAD18	Q13618	8452	CUL3	5|7|6	18	7	3	0	0.00|0.01|0.00	0|6|6	0.0027	0.008
RAD18	Q9Y2R9	51081	MRPS7	1|2|2	5	2	3	0	0.00|0.00|0.01	0|2|4	0.0033	0.006
RAD18	Q9P258	55920	RCC2	3|4|6	13	6	3	0	0.00|0.00|0.01	4|3|3	0.002	0.006
RAD18	P19388	5434	POLR2E	2|2|1	5	2	3	0	0.01|0.00|0.00	1|2|3	0.0033	0.006
RAD18	P63167	8655	DYNLL1	2|2|2	6	2	3	0	0.00|0.01|0.00	1|3|2	0.0033	0.006
RAD18	Q15050	23212	RRS1	3|4|6	13	6	3	0	0.00|0.00|0.01	1|5|5	0.002	0.006
RAD18	P55081	4236	MFAP1	1|4|4	9	4	3	0	0.00|0.01|0.00	2|3|3	0.0027	0.006
RAD18	Q96ST2	55677	IWS1	5|8|2	15	8	3	0	0.00|0.01|0.00	3|2|9	0.002	0.006
RAD18	Q12931	10131	TRAP1	4|7|5	16	7	3	0	0.00|0.01|0.00	5|3|5	0.002	0.006
RAD18	P12956	2547	XRCC6	4|9|12	25	12	3	0	0.00|0.00|0.01	4|6|7	0.0027	0.006
RAD18	Q53GS9	10713	USP39	0|5|5	10	5	3	0	0.00|0.01|0.00	2|5|3	0.0027	0.006
RAD18	Q8WYA6	56259	CTNNBL1	2|4|1	7	4	3	0	0.00|0.01|0.00	2|3|3	0.002	0.006
RAD18	O95777	51691	NAA38	2|2|2	6	2	3	0	0.00|0.01|0.01	0|3|3	0.0053	0.006
RAD18	Q02952	9590	AKAP12	2|4|6	12	6	3	0	0.00|0.00|0.01	0|3|8	0.002	0.006
RAD18	Q9UBQ5	27335	EIF3K	1|1|3	5	3	3	0	0.00|0.00|0.00	1|3|3	0.0013	0.004
RAD18	Q8WUQ7	58509	CACTIN	3|0|3	6	3	3	0	0.00|0.00|0.00	2|4|2	0.002	0.004
RAD18	P52701	2956	MSH6	0|2|4	6	4	3	0	0.00|0.00|0.00	0|4|3	0.0013	0.004
RAD18	P98175	8241	RBM10	4|4|1	9	4	3	0	0.00|0.00|0.00	4|3|2	0.0013	0.004
RAD18	P32969	6133	RPL9	6|7|6	19	7	3	0	0.00|0.00|0.00	5|4|4	0.0013	0.004
RAD18	Q13442	11333	PDAP1	3|8|6	17	8	3	0	0.00|0.00|0.00	5|6|3	0.0013	0.004
RAD18	P25205	4172	MCM3	0|2|2	4	2	3	0	0.00|0.00|0.00	0|5|1	0.002	0.004
RAD18	Q9BQ39	79009	DDX50	0|1|2	3	2	3	0	0.00|0.00|0.00	2|3|1	0.0007	0.002
RAD18	A6NHT5	340784	HMX3	1|1|3	5	3	3	0	0.00|0.00|0.00	3|3|2	0.0007	0.002
RAD18	P67870	1460	CSNK2B	5|5|2	12	5	3	0	0.00|0.00|0.00	2|4|5	0.0007	0.002
RAD18	P62888	6156	RPL30	7|6|10	23	10	3	0	0.00|0.00|0.00	8|3|6	0.0007	0.002
RAD18	Q9UBB9	24144	TFIP11	2|2|4	8	4	3	0	0.00|0.00|0.00	2|4|3	0.0007	0.002
RAD18	P51114	8087	FXR1	1|1|4	6	4	3	0	0.00|0.00|0.00	2|3|4	0.0007	0.002
RAD18	P46779	6158	RPL28	1|5|4	10	5	3	0	0.00|0.00|0.00	4|4|4	0.0007	0.002
RAD18	O75821	8666	EIF3G	4|9|6	19	9	3	0	0.00|0.00|0.00	3|7|6	0.0007	0.002
RAD18	Q9UKD2	51154	MRTO4	1|4|2	7	4	3	0	0.00|0.00|0.00	3|3|4	0.0007	0.002
RAD18	P62979	6233	RPS27A	2|3|2	7	3	3	0	0.00|0.00|0.00	2|4|4	0.0007	0.002
RAD18	P35637	2521	FUS	1|4|4	9	4	3	0	0.00|0.00|0.00	0|4|4	0.0013	0.002
RAD18	Q13428	6949	TCOF1	0|0|3	3	3	3	0	0.00|0.00|0.00	3|3|1	0.0007	0.002
RAD18	P61353	6155	RPL27	5|5|6	16	6	3	0	0.00|0.00|0.00	4|5|4	0.0007	0.002
RAD18	Q15427	10262	SF3B4	2|3|1	6	3	3	0	0.00|0.00|0.00	1|5|1	0.0007	0.002
RAD18	Q9BUQ8	9416	DDX23	1|3|2	6	3	3	0	0.00|0.00|0.00	0|5|3	0.0007	0.002
RAD18	P55010	1983	EIF5	2|3|2	7	3	3	0	0.00|0.00|0.00	0|5|3	0.0007	0.002
RAD18	O75934	10286	BCAS2	4|4|4	12	4	3	0	0.00|0.00|0.00	0|6|5	0.0007	0.002
RAD18	O60306	9716	AQR	2|2|0	4	2	3	0	0.00|0.00|0.00	0|4|3	0.0007	0.002
RAD18	Q08170	6429	SRSF4	0|1|3	4	3	3	0	0.00|0.00|0.00	3|1|3	0.0013	0.002
RAD18	P68371	10383	TUBB4B	0|0|3	3	3	3	0	0.00|0.00|0.00	5|1|1	0.0007	0.002
RAD18	P33993	4176	MCM7	4|3|4	11	4	3	0	0.00|0.00|0.00	0|8|3	0.0007	0.002
RAD18	Q8TEQ6	25929	GEMIN5	6|10|8	24	10	3	0	0.00|0.00|0.00	1|11|5	0.0007	0.002
RAD18	Q13765	4666	NACA	6|9|3	18	9	3	0	0.00|0.00|0.00	3|8|4	0.0007	0.002
RAD18	Q7Z794	374454	KRT77	0|1|1	2	1	3	0	0.00|0.00|0.00	0|0|0	0	0
RAD18	P54577	8565	YARS	0|0|1	1	1	3	0	0.00|0.00|0.00	0|0|0	0	0
RAD18	Q14CN4	140807	KRT72	0|1|0	1	1	3	0	0.00|0.00|0.00	0|0|0	0	0
RAD18	P20810	831	CAST	0|0|1	1	1	3	0	0.00|0.00|0.00	0|0|0	0	0
RAD18	P35270	6697	SPR	0|0|1	1	1	3	0	0.00|0.00|0.00	0|0|0	0	0
RAD18	Q16186	11047	ADRM1	0|0|1	1	1	3	0	0.00|0.00|0.00	0|0|0	0	0
RAD18	Q13126	4507	MTAP	0|0|1	1	1	3	0	0.00|0.00|0.00	0|0|0	0	0
RAD18	Q14677	9685	CLINT1	0|0|1	1	1	3	0	0.00|0.00|0.00	0|0|0	0	0
RAD18	Q6DKI1	285855	RPL7L1	0|0|1	1	1	3	0	0.00|0.00|0.00	0|0|0	0	0
RAD18	Q9UHD1	26973	CHORDC1	0|0|1	1	1	3	0	0.00|0.00|0.00	0|0|0	0	0
RAD18	Q9UHB9	6730	SRP68	0|0|1	1	1	3	0	0.00|0.00|0.00	0|0|0	0	0
RAD18	Q9UQB8	10458	BAIAP2	0|0|1	1	1	3	0	0.00|0.00|0.00	0|0|0	0	0
RAD18	P16949	3925	STMN1	0|0|1	1	1	3	0	0.00|0.00|0.00	0|0|0	0	0
RAD18	P46977	3703	STT3A	0|0|1	1	1	3	0	0.00|0.00|0.00	0|0|0	0	0
RAD18	O00231	5717	PSMD11	0|0|1	1	1	3	0	0.00|0.00|0.00	0|0|0	0	0
RAD18	Q9UBM7	1717	DHCR7	0|0|1	1	1	3	0	0.00|0.00|0.00	0|0|0	0	0
RAD18	P61970	10204	NUTF2	0|0|1	1	1	3	0	0.00|0.00|0.00	0|0|0	0	0
RAD18	P50454	871	SERPINH1	0|0|1	1	1	3	0	0.00|0.00|0.00	0|0|0	0	0
RAD18	Q8IWS0	84295	PHF6	0|0|1	1	1	3	0	0.00|0.00|0.00	0|0|0	0	0
RAD18	Q9H6E5	64852	TUT1	0|0|1	1	1	3	0	0.00|0.00|0.00	0|0|0	0	0
RAD18	P01781		P01781	0|1|0	1	1	3	0	0.00|0.00|0.00	0|0|0	0	0
RAD18	P63092	2778	GNAS	0|0|1	1	1	3	0	0.00|0.00|0.00	0|0|0	0	0
RAD18	Q13404	7335	UBE2V1	0|0|1	1	1	3	0	0.00|0.00|0.00	0|0|0	0	0
RAD18	Q9UFC0	222229	LRWD1	0|0|1	1	1	3	0	0.00|0.00|0.00	0|0|0	0	0
RAD18	Q9BXJ9	80155	NAA15	0|0|1	1	1	3	0	0.00|0.00|0.00	0|0|0	0	0
RAD18	Q99798	50	ACO2	0|0|1	1	1	3	0	0.00|0.00|0.00	0|0|0	0	0
RAD18	Q9BZZ5	8539	API5	0|0|1	1	1	3	0	0.00|0.00|0.00	0|0|0	0	0
RAD18	Q9GZS1	64425	POLR1E	0|0|1	1	1	3	0	0.00|0.00|0.00	0|0|0	0	0
RAD18	Q9NQ88	57103	C12orf5	0|0|1	1	1	3	0	0.00|0.00|0.00	0|0|0	0	0
RAD18	Q9NPD3	54512	EXOSC4	0|0|1	1	1	3	0	0.00|0.00|0.00	0|0|0	0	0
RAD18	Q99598	7257	TSNAX	0|0|1	1	1	3	0	0.00|0.00|0.00	0|0|0	0	0
RAD18	Q96ST3	25942	SIN3A	0|0|1	1	1	3	0	0.00|0.00|0.00	0|0|0	0	0
RAD18	Q96CW1	1173	AP2M1	0|0|1	1	1	3	0	0.00|0.00|0.00	0|0|0	0	0
RAD18	Q8TAT6	55666	NPLOC4	0|0|1	1	1	3	0	0.00|0.00|0.00	0|0|0	0	0
RAD18	Q96EF6	115290	FBXO17	0|0|1	1	1	3	0	0.00|0.00|0.00	0|0|0	0	0
RAD18	Q96GQ7	55661	DDX27	0|0|1	1	1	3	0	0.00|0.00|0.00	0|0|0	0	0
RAD18	Q86XP3	11325	DDX42	0|1|0	1	1	3	0	0.00|0.00|0.00	0|0|0	0	0
RAD18	Q8N3C0	10973	ASCC3	0|0|1	1	1	3	0	0.00|0.00|0.00	0|0|0	0	0
RAD18	Q9NRN7	60496	AASDHPPT	0|0|1	1	1	3	0	0.00|0.00|0.00	0|0|0	0	0
RAD18	Q9Y4W2	81887	LAS1L	0|0|1	1	1	3	0	0.00|0.00|0.00	0|0|0	0	0
RAD18	Q9Y3T9	26155	NOC2L	0|0|1	1	1	3	0	0.00|0.00|0.00	0|0|0	0	0
RAD18	Q9Y5L0	23534	TNPO3	0|0|1	1	1	3	0	0.00|0.00|0.00	0|0|0	0	0
RAD18	O00479	10473	HMGN4	0|0|1	1	1	3	0	0.00|0.00|0.00	0|0|0	0	0
RAD18	O75037	23046	KIF21B	0|0|1	1	1	3	0	0.00|0.00|0.00	0|0|0	0	0
RAD18	Q9Y2A7	10787	NCKAP1	0|0|1	1	1	3	0	0.00|0.00|0.00	0|0|0	0	0
RAD18	Q9UHV9	5202	PFDN2	0|0|1	1	1	3	0	0.00|0.00|0.00	0|0|0	0	0
RAD18	Q8IYD1	23708	GSPT2	0|0|1	1	1	3	0	0.00|0.00|0.00	0|0|0	0	0
RAD18	Q9NXH9	55621	TRMT1	0|0|1	1	1	3	0	0.00|0.00|0.00	0|0|0	0	0
RAD18	Q86YZ3	388697	HRNR	0|0|1	1	1	3	0	0.00|0.00|0.00	0|0|0	0	0
RAD18	Q9UBQ7	9380	GRHPR	0|0|1	1	1	3	0	0.00|0.00|0.00	0|0|0	0	0
RAD18	Q9UHD8	10801	SEPTIN9	0|0|1	1	1	3	0	0.00|0.00|0.00	0|0|0	0	0
RAD18	O75937	22826	DNAJC8	0|0|1	1	1	3	0	0.00|0.00|0.00	0|0|0	0	0
RAD18	Q9UHR5	29115	SAP30BP	0|0|1	1	1	3	0	0.00|0.00|0.00	0|0|0	0	0
RAD18	Q9BYJ1	59344	ALOXE3	0|0|1	1	1	3	0	0.00|0.00|0.00	0|0|0	0	0
RAD18	P05204	3151	HMGN2	0|0|1	1	1	3	0	0.00|0.00|0.00	0|0|0	0	0
RAD18	Q99627	10920	COPS8	0|0|1	1	1	3	0	0.00|0.00|0.00	0|0|0	0	0
RAD18	Q14966	27332	ZNF638	1|0|0	1	1	3	0	0.00|0.00|0.00	0|0|0	0	0
RAD18	P61163	10121	ACTR1A	1|0|0	1	1	3	0	0.00|0.00|0.00	0|0|0	0	0
RAD18	P62873	2782	GNB1	0|0|1	1	1	3	0	0.00|0.00|0.00	0|0|0	0	0
RAD18	Q15691	22919	MAPRE1	0|0|1	1	1	3	0	0.00|0.00|0.00	0|0|0	0	0
RAD18	Q8TDD1	79039	DDX54	0|0|1	1	1	3	0	0.00|0.00|0.00	0|0|0	0	0
RAD18	Q8N7Z5	256006	ANKRD31	1|0|0	1	1	3	0	0.00|0.00|0.00	0|0|0	0	0
RAD18	Q9Y2V2	23589	CARHSP1	0|0|1	1	1	3	0	0.00|0.00|0.00	0|0|0	0	0
RAD18	P06730	1977	EIF4E	1|0|1	2	1	3	0	0.00|0.00|0.00	0|0|0	0	0
RAD18	A6NHR9	23347	SMCHD1	0|0|1	1	1	3	0	0.00|0.00|0.00	0|0|0	0	0
RAD18	Q92609	9779	TBC1D5	1|0|0	1	1	3	0	0.00|0.00|0.00	0|0|0	0	0
RAD18	P30048	10935	PRDX3	0|0|1	1	1	3	0	0.00|0.00|0.00	0|0|0	0	0
RAD18	Q13459	4650	MYO9B	0|0|1	1	1	3	0	0.00|0.00|0.00	0|0|0	0	0
RAD18	Q96NY7	54102	CLIC6	0|0|1	1	1	3	0	0.00|0.00|0.00	0|0|0	0	0
RAD18	P20042	8894	EIF2S2	1|0|0	1	1	3	0	0.00|0.00|0.00	0|0|0	0	0
RAD18	P01766		P01766	1|0|0	1	1	3	0	0.00|0.00|0.00	0|0|0	0	0
RAD18	O15143	10095	ARPC1B	0|0|1	1	1	3	0	0.00|0.00|0.00	0|0|0	0	0
RAD18	O43583	8562	DENR	0|0|1	1	1	3	0	0.00|0.00|0.00	0|0|0	0	0
RAD18	P62942	2280	FKBP1A	0|0|1	1	1	3	0	0.00|0.00|0.00	0|0|0	0	0
RAD18	P12004	5111	PCNA	1|1|0	2	1	3	0	0.00|0.00|0.00	0|0|0	0	0
RAD18	O43491	2037	EPB41L2	1|0|1	2	1	3	0	0.00|0.00|0.00	0|0|0	0	0
RAD18	P06276	590	BCHE	0|0|1	1	1	3	0	0.00|0.00|0.00	0|0|0	0	0
RAD18	P16615	488	ATP2A2	0|0|1	1	1	3	0	0.00|0.00|0.00	0|0|0	0	0
RAD18	Q9Y263	9373	PLAA	1|0|0	1	1	3	0	0.00|0.00|0.00	0|0|0	0	0
RAD18	Q9BZH6	55717	WDR11	0|0|1	1	1	3	0	0.00|0.00|0.00	0|0|0	0	0
RAD18	Q96AX1	65082	VPS33A	1|0|0	1	1	3	0	0.00|0.00|0.00	0|0|0	0	0
RAD18	P00441	6647	SOD1	0|0|1	1	1	3	0	0.00|0.00|0.00	0|0|0	0	0
RAD18	Q9HB71	27101	CACYBP	0|0|1	1	1	3	0	0.00|0.00|0.00	0|0|0	0	0
RAD18	Q92979	10436	EMG1	0|0|1	1	1	3	0	0.00|0.00|0.00	0|0|0	0	0
RAD18	Q15024	23016	EXOSC7	0|0|1	1	1	3	0	0.00|0.00|0.00	0|0|0	0	0
RAD18	P49721	5690	PSMB2	1|1|0	2	1	3	0	0.00|0.00|0.00	0|0|0	0	0
RAD18	O15144	10109	ARPC2	0|0|1	1	1	3	0	0.00|0.00|0.00	0|0|0	0	0
RAD18	P17612	5566	PRKACA	0|0|1	1	1	3	0	0.00|0.00|0.00	0|0|0	0	0
RAD18	Q9UHY1	29959	NRBP1	0|0|1	1	1	3	0	0.00|0.00|0.00	0|0|0	0	0
RAD18	Q9Y5T5	10600	USP16	0|0|1	1	1	3	0	0.00|0.00|0.00	0|0|0	0	0
RAD18	P78417	9446	GSTO1	0|0|1	1	1	3	0	0.00|0.00|0.00	0|0|0	0	0
RAD18	Q86TG7	23089	PEG10	0|0|1	1	1	3	0	0.00|0.00|0.00	0|0|0	0	0
RAD18	P49591	6301	SARS	0|0|1	1	1	3	0	0.00|0.00|0.00	0|0|0	0	0
RAD18	Q8WWM7	11273	ATXN2L	0|0|1	1	1	3	0	0.00|0.00|0.00	0|0|0	0	0
RAD18	P59190	376267	RAB15	0|0|1	1	1	3	0	0.00|0.00|0.00	0|0|0	0	0
RAD18	P14406	1347	COX7A2	0|0|1	1	1	3	0	0.00|0.00|0.00	0|0|0	0	0
RAD18	Q16204	8030	CCDC6	0|0|1	1	1	3	0	0.00|0.00|0.00	0|0|0	0	0
RAD18	Q96AC1	10979	FERMT2	0|0|1	1	1	3	0	0.00|0.00|0.00	0|0|0	0	0
RAD18	P02788	4057	LTF	0|0|1	1	1	3	0	0.00|0.00|0.00	0|0|0	0	0
RAD18	P51809	6845	VAMP7	0|0|1	1	1	3	0	0.00|0.00|0.00	0|0|0	0	0
RAD18	P11233	5898	RALA	0|0|1	1	1	3	0	0.00|0.00|0.00	0|0|0	0	0
RAD18	P50579	10988	METAP2	0|0|1	1	1	3	0	0.00|0.00|0.00	0|0|0	0	0
RAD18	Q9NW82	55100	WDR70	1|0|0	1	1	3	0	0.00|0.00|0.00	0|0|0	0	0
RAD18	Q9C002	84419	C15orf48	0|0|1	1	1	3	0	0.00|0.00|0.00	0|0|0	0	0
RAD18	Q9BXV9	84520	C14orf142	0|0|1	1	1	3	0	0.00|0.00|0.00	0|0|0	0	0
RAD18	P21399	48	ACO1	0|0|1	1	1	3	0	0.00|0.00|0.00	0|0|0	0	0
RAD18	Q9Y3P9	23637	RABGAP1	0|0|1	1	1	3	0	0.00|0.00|0.00	0|0|0	0	0
RAD18	Q14008	9793	CKAP5	0|0|1	1	1	3	0	0.00|0.00|0.00	0|0|0	0	0
RAD18	P30046	1652	DDT	0|0|1	1	1	3	0	0.00|0.00|0.00	0|0|0	0	0
RAD18	P46108	1398	CRK	0|0|1	1	1	3	0	0.00|0.00|0.00	0|0|0	0	0
RAD18	O00487	10213	PSMD14	0|0|1	1	1	3	0	0.00|0.00|0.00	0|0|0	0	0
RAD18	P34897	6472	SHMT2	0|0|1	1	1	3	0	0.00|0.00|0.00	0|0|0	0	0
RAD18	P63172	6993	DYNLT1	0|0|1	1	1	3	0	0.00|0.00|0.00	0|0|0	0	0
RAD18	O00264	10857	PGRMC1	0|0|1	1	1	3	0	0.00|0.00|0.00	0|0|0	0	0
RAD18	Q15020	9733	SART3	0|1|1	2	1	3	0	0.00|0.00|0.00	0|0|0	0	0
RAD18	O14579	11316	COPE	0|0|1	1	1	3	0	0.00|0.00|0.00	0|0|0	0	0
RAD18	O15160	9533	POLR1C	0|0|1	1	1	3	0	0.00|0.00|0.00	0|0|0	0	0
RAD18	O43684	9184	BUB3	0|0|1	1	1	3	0	0.00|0.00|0.00	0|0|0	0	0
RAD18	O43399	7165	TPD52L2	0|0|1	1	1	3	0	0.00|0.00|0.00	0|0|0	0	0
RAD18	Q9BQ48	64981	MRPL34	0|1|0	1	1	3	0	0.00|0.00|0.00	0|0|0	0	0
RAD18	O00154	11332	ACOT7	0|0|1	1	1	3	0	0.00|0.00|0.00	0|0|0	0	0
RAD18	Q14203	1639	DCTN1	0|0|1	1	1	3	0	0.00|0.00|0.00	0|0|0	0	0
RAD18	Q99623	11331	PHB2	0|0|1	1	1	3	0	0.00|0.00|0.00	0|0|0	0	0
RAD18	Q9NPA8	56943	ENY2	0|1|0	1	1	3	0	0.00|0.00|0.00	0|0|0	0	0
RAD18	Q71UM5	51065	RPS27L	0|0|1	1	1	3	0	0.00|0.00|0.00	0|0|0	0	0
RAD18	P43490	10135	NAMPT	0|0|1	1	1	3	0	0.00|0.00|0.00	0|0|0	0	0
RAD18	P30154	5519	PPP2R1B	0|0|1	1	1	3	0	0.00|0.00|0.00	0|0|0	0	0
RAD18	O43776	4677	NARS	0|0|1	1	1	3	0	0.00|0.00|0.00	0|0|0	0	0
RAD18	O60701	7358	UGDH	0|0|1	1	1	3	0	0.00|0.00|0.00	0|0|0	0	0
RAD18	P15144	290	ANPEP	0|0|1	1	1	3	0	0.00|0.00|0.00	0|0|0	0	0
RAD18	P14174	4282	MIF	0|0|1	1	1	3	0	0.00|0.00|0.00	0|0|0	0	0
RAD18	P21964	1312	COMT	0|0|1	1	1	3	0	0.00|0.00|0.00	0|0|0	0	0
RAD18	Q9Y285	2193	FARSA	0|1|1	2	1	3	0	0.00|0.00|0.00	0|0|0	0	0
RAD18	Q9UJZ1	30968	STOML2	0|1|0	1	1	3	0	0.00|0.00|0.00	0|0|0	0	0
RAD18	P21980	7052	TGM2	0|0|1	1	1	3	0	0.00|0.00|0.00	0|0|0	0	0
RAD18	P13995	10797	MTHFD2	0|0|1	1	1	3	0	0.00|0.00|0.00	0|0|0	0	0
RAD18	P02795	4502	MT2A	0|0|1	1	1	3	0	0.00|0.00|0.00	0|0|0	0	0
RAD18	O60888	51596	CUTA	0|0|1	1	1	3	0	0.00|0.00|0.00	0|0|0	0	0
RAD18	Q92504	7922	SLC39A7	0|1|1	2	1	3	0	0.00|0.00|0.00	0|0|0	0	0
RAD18	O95394	5238	PGM3	0|0|1	1	1	3	0	0.00|0.00|0.00	0|0|0	0	0
RAD18	O95433	10598	AHSA1	0|0|1	1	1	3	0	0.00|0.00|0.00	0|0|0	0	0
RAD18	O95747	9943	OXSR1	0|0|1	1	1	3	0	0.00|0.00|0.00	0|0|0	0	0
RAD18	O95757	22824	HSPA4L	0|0|1	1	1	3	0	0.00|0.00|0.00	0|0|0	0	0
RAD18	O43615	10469	TIMM44	0|0|1	1	1	3	0	0.00|0.00|0.00	0|0|0	0	0
RAD18	Q9Y295	4733	DRG1	0|1|1	2	1	3	0	0.00|0.00|0.00	0|0|0	0	0
RAD18	Q13868	23404	EXOSC2	0|1|0	1	1	3	0	0.00|0.00|0.00	0|0|0	0	0
RAD18	Q12872	6433	SFSWAP	0|1|0	1	1	3	0	0.00|0.00|0.00	0|0|0	0	0
RAD18	Q9BV38	57418	WDR18	1|1|0	2	1	3	0	0.00|0.00|0.00	0|0|0	0	0
RAD18	P09972	230	ALDOC	0|0|1	1	1	3	0	0.00|0.00|0.00	0|0|0	0	0
RAD18	Q9NTJ3	10051	SMC4	0|1|0	1	1	3	0	0.00|0.00|0.00	0|0|0	0	0
RAD18	P06493	983	CDK1	0|1|0	1	1	3	0	0.00|0.00|0.00	0|0|0	0	0
RAD18	Q8WXF0	135295	SRSF12	0|1|0	1	1	3	0	0.00|0.00|0.00	0|0|0	0	0
RAD18	Q9P270	57606	SLAIN2	0|1|0	1	1	3	0	0.00|0.00|0.00	0|0|0	0	0
RAD18	P78358	246100	CTAG1A	0|1|1	2	1	3	0	0.00|0.00|0.00	0|0|0	0	0
RAD18	Q86UE4	92140	MTDH	0|1|1	2	1	3	0	0.00|0.00|0.00	0|0|0	0	0
RAD18	O00505	3839	KPNA3	0|1|0	1	1	3	0	0.00|0.00|0.00	0|0|0	0	0
RAD18	Q8WW12	57092	PCNP	0|1|0	1	1	3	0	0.00|0.00|0.00	0|0|0	0	0
RAD18	Q7RTS7	121391	KRT74	0|0|1	1	1	3	0	0.00|0.00|0.00	0|0|0	0	0
RAD18	P02533	3861	KRT14	0|0|1	1	1	3	0	0.00|0.00|0.00	0|0|0	0	0
RAD18	Q9UNS2	8533	COPS3	0|1|1	2	1	3	0	0.00|0.00|0.00	0|0|0	0	0
RAD18	P51648	224	ALDH3A2	0|1|0	1	1	3	0	0.00|0.00|0.00	0|0|0	0	0
RAD18	P35241	5962	RDX	0|0|1	1	1	3	0	0.00|0.00|0.00	0|0|0	0	0
RAD18	Q9Y281	1073	CFL2	0|0|1	1	1	3	0	0.00|0.00|0.00	0|0|0	0	0
RAD18	P57721	54039	PCBP3	0|0|1	1	1	3	0	0.00|0.00|0.00	0|0|0	0	0
RAD18	Q9NU22	23195	MDN1	0|1|0	1	1	3	0	0.00|0.00|0.00	0|0|0	0	0
RAD18	Q16718	4698	NDUFA5	0|1|0	1	1	3	0	0.00|0.00|0.00	0|0|0	0	0
RAD18	Q04917	7533	YWHAH	0|0|1	1	1	3	0	0.00|0.00|0.00	0|0|0	0	0
RAD18	O94915	285527	FRYL	0|1|0	1	1	3	0	0.00|0.00|0.00	0|0|0	0	0
RAD18	P15531	4830	NME1	0|0|1	1	1	3	0	0.00|0.00|0.00	0|0|0	0	0
RAD18	O00767	6319	SCD	0|1|1	2	1	3	0	0.00|0.00|0.00	0|0|0	0	0
RAD18	Q8IXH7	51497	TH1L	0|1|1	2	1	3	0	0.00|0.00|0.00	0|0|0	0	0
RAD18	O00743	5537	PPP6C	0|1|0	1	1	3	0	0.00|0.00|0.00	0|0|0	0	0
RAD18	P27695	328	APEX1	0|0|1	1	1	3	0	0.00|0.00|0.00	0|0|0	0	0
RAD18	P29966	4082	MARCKS	0|0|1	1	1	3	0	0.00|0.00|0.00	0|0|0	0	0
RAD18	P62495	2107	ETF1	0|0|1	1	1	3	0	0.00|0.00|0.00	0|0|0	0	0
RAD18	P61026	10890	RAB10	0|0|1	1	1	3	0	0.00|0.00|0.00	0|0|0	0	0
RAD18	P62633	7555	CNBP	0|0|1	1	1	3	0	0.00|0.00|0.00	0|0|0	0	0
RAD18	Q6ZVZ8	401036	ASB18	0|1|0	1	1	3	0	0.00|0.00|0.00	0|0|0	0	0
RAD18	P80217	3430	IFI35	0|0|1	1	1	3	0	0.00|0.00|0.00	0|0|0	0	0
RAD18	P63279	7329	UBE2I	0|0|1	1	1	3	0	0.00|0.00|0.00	0|0|0	0	0
RAD18	P61019	5862	RAB2A	0|0|1	1	1	3	0	0.00|0.00|0.00	0|0|0	0	0
RAD18	P61011	6729	SRP54	0|0|1	1	1	3	0	0.00|0.00|0.00	0|0|0	0	0
RAD18	P46734	5606	MAP2K3	0|1|1	2	1	3	0	0.00|0.00|0.00	0|0|0	0	0
RAD18	P54727	5887	RAD23B	0|0|1	1	1	3	0	0.00|0.00|0.00	0|0|0	0	0
RAD18	P43686	5704	PSMC4	0|1|1	2	1	3	0	0.00|0.00|0.00	0|0|0	0	0
RAD18	P55327	7163	TPD52	0|0|1	1	1	3	0	0.00|0.00|0.00	0|0|0	0	0
RAD18	P55735	6396	SEC13	0|0|1	1	1	3	0	0.00|0.00|0.00	0|0|0	0	0
RAD18	P09543	1267	CNP	0|1|1	2	1	3	0	0.00|0.00|0.00	0|0|0	0	0
RAD18	P83916	10951	CBX1	0|1|1	2	1	3	0	0.00|0.00|0.00	0|0|0	0	0
RAD18	Q15363	10959	TMED2	0|0|1	1	1	3	0	0.00|0.00|0.00	0|0|0	0	0
RAD18	Q15021	9918	NCAPD2	0|0|1	1	1	3	0	0.00|0.00|0.00	0|0|0	0	0
RAD18	Q15370	6923	TCEB2	0|0|1	1	1	3	0	0.00|0.00|0.00	0|0|0	0	0
RAD18	Q15436	10484	SEC23A	0|0|1	1	1	3	0	0.00|0.00|0.00	0|0|0	0	0
RAD18	Q15642	9322	TRIP10	0|0|1	1	1	3	0	0.00|0.00|0.00	0|0|0	0	0
RAD18	Q15631	7247	TSN	0|0|1	1	1	3	0	0.00|0.00|0.00	0|0|0	0	0
RAD18	Q14669	9320	TRIP12	0|0|1	1	1	3	0	0.00|0.00|0.00	0|0|0	0	0
RAD18	Q14258	7706	TRIM25	0|0|1	1	1	3	0	0.00|0.00|0.00	0|0|0	0	0
RAD18	Q06787	2332	FMR1	0|0|1	1	1	3	0	0.00|0.00|0.00	0|0|0	0	0
RAD18	Q01844	2130	EWSR1	0|0|1	1	1	3	0	0.00|0.00|0.00	0|0|0	0	0
RAD18	Q12904	9255	AIMP1	0|0|1	1	1	3	0	0.00|0.00|0.00	0|0|0	0	0
RAD18	Q13547	3065	HDAC1	0|1|0	1	1	3	0	0.00|0.00|0.00	0|0|0	0	0
RAD18	Q13155	7965	AIMP2	0|0|1	1	1	3	0	0.00|0.00|0.00	0|0|0	0	0
RAD18	P60468	10952	SEC61B	0|1|0	1	1	3	0	0.00|0.00|0.00	0|0|0	0	0
RAD18	P54578	9097	USP14	0|0|1	1	1	3	0	0.00|0.00|0.00	0|0|0	0	0
RAD18	P37268	2222	FDFT1	0|0|1	1	1	3	0	0.00|0.00|0.00	0|0|0	0	0
RAD18	P35244	6119	RPA3	0|0|1	1	1	3	0	0.00|0.00|0.00	0|0|0	0	0
RAD18	Q8IXM3	64975	MRPL41	0|1|0	1	1	3	0	0.00|0.00|0.00	0|0|0	0	0
RAD18	Q7L4I2	65117	RSRC2	0|1|0	1	1	3	0	0.00|0.00|0.00	0|0|0	0	0
RAD18	P39656	1650	DDOST	0|0|1	1	1	3	0	0.00|0.00|0.00	0|0|0	0	0
RAD18	Q6UXN9	80335	WDR82	0|1|0	1	1	3	0	0.00|0.00|0.00	0|0|0	0	0
RAD18	Q8N442	60558	GUF1	0|1|1	2	1	3	0	0.00|0.00|0.00	0|0|0	0	0
RAD18	Q96D53	79934	ADCK4	0|1|0	1	1	3	0	0.00|0.00|0.00	0|0|0	0	0
RAD18	Q9NUQ8	55324	ABCF3	0|1|0	1	1	3	0	0.00|0.00|0.00	0|0|0	0	0
RAD18	P30626	6717	SRI	0|0|1	1	1	3	0	0.00|0.00|0.00	0|0|0	0	0
RAD18	Q9GZR7	57062	DDX24	0|1|0	1	1	3	0	0.00|0.00|0.00	0|0|0	0	0
RAD18	Q9BPX3	64151	NCAPG	0|1|0	1	1	3	0	0.00|0.00|0.00	0|0|0	0	0
RAD18	Q96F63	90324	CCDC97	0|1|0	1	1	3	0	0.00|0.00|0.00	0|0|0	0	0
RAD18	P41567	10209	EIF1	0|0|1	1	1	3	0	0.00|0.00|0.00	0|0|0	0	0
RAD18	P45974	8078	USP5	0|0|1	1	1	3	0	0.00|0.00|0.00	0|0|0	0	0
RAD18	P49585	5130	PCYT1A	0|0|1	1	1	3	0	0.00|0.00|0.00	0|0|0	0	0
RAD18	P48059	3987	LIMS1	0|0|1	1	1	3	0	0.00|0.00|0.00	0|0|0	0	0
RAD18	Q13362	5527	PPP2R5C	0|1|0	1	1	3	0	0.00|0.00|0.00	0|0|0	0	0
RAD18	P50995	311	ANXA11	0|0|1	1	1	3	0	0.00|0.00|0.00	0|0|0	0	0
RAD18	P53396	47	ACLY	0|0|1	1	1	3	0	0.00|0.00|0.00	0|0|0	0	0
RAD18	P52943	1397	CRIP2	0|0|1	1	1	3	0	0.00|0.00|0.00	0|0|0	0	0
RAD18	Q13557	817	CAMK2D	0|1|0	1	1	3	0	0.00|0.00|0.00	0|0|0	0	0
RAD18	P46939	7402	UTRN	0|0|1	1	1	3	0	0.00|0.00|0.00	0|0|0	0	0
RAD18	Q5VYK3	23392	KIAA0368	0|1|1	2	1	3	0	0.00|0.00|0.00	0|0|0	0	0
RAD18	Q6PK04	339230	CCDC137	0|1|0	1	1	3	0	0.00|0.00|0.00	0|0|0	0	0
RAD18	Q13601	11103	KRR1	0|1|0	1	1	3	0	0.00|0.00|0.00	0|0|0	0	0
RAD18	P46379	7917	BAG6	0|0|1	1	1	3	0	0.00|0.00|0.00	0|0|0	0	0
RAD18	P46934	4734	NEDD4	0|0|1	1	1	3	0	0.00|0.00|0.00	0|0|0	0	0
RAD18	Q15942	7791	ZYX	0|0|1	1	1	3	0	0.00|0.00|0.00	0|0|0	0	0
RAD18	Q14919	10589	DRAP1	0|0|1	1	1	3	0	0.00|0.00|0.00	0|1|2	0	0
RAD18	Q07955	6426	SRSF1	56|64|63	183	64	3	0	0.00|0.00|0.00	75|65|70	0	0
RAD18	Q07666	10657	KHDRBS1	3|9|11	23	11	3	0	0.00|0.00|0.00	2|10|6	0	0
RAD18	Q08211	1660	DHX9	36|47|47	130	47	3	0	0.00|0.00|0.00	33|48|46	0	0
RAD18	Q08945	6749	SSRP1	5|10|8	23	10	3	0	0.00|0.00|0.00	5|8|8	0	0
RAD18	Q09161	4686	NCBP1	15|29|21	65	29	3	0	0.00|0.00|0.00	13|27|23	0	0
RAD18	Q07020	6141	RPL18	10|6|11	27	11	3	0	0.00|0.00|0.00	11|14|11	0	0
RAD18	Q02878	6128	RPL6	17|21|18	56	21	3	0	0.00|0.00|0.00	12|22|24	0	0
RAD18	Q00839	3192	HNRNPU	32|56|37	125	56	3	0	0.00|0.00|0.00	26|56|38	0	0
RAD18	Q01105	6418	SET	5|9|9	23	9	3	0	0.00|0.00|0.00	4|7|9	0	0
RAD18	Q01130	6427	SRSF2	10|11|8	29	11	3	0	0.00|0.00|0.00	10|11|10	0	0
RAD18	Q02543	6142	RPL18A	5|8|5	18	8	3	0	0.00|0.00|0.00	9|10|7	0	0
RAD18	Q10570	29894	CPSF1	7|9|5	21	9	3	0	0.00|0.00|0.00	10|15|11	0	0
RAD18	Q12874	10946	SF3A3	7|15|9	31	15	3	0	0.00|0.00|0.00	10|18|9	0	0
RAD18	Q13347	8668	EIF3I	5|9|10	24	10	3	0	0.00|0.00|0.00	5|9|10	0	0
RAD18	Q13283	10146	G3BP1	6|11|7	24	11	3	0	0.00|0.00|0.00	8|9|9	0	0
RAD18	Q13427	9360	PPIG	2|4|4	10	4	3	0	0.00|0.00|0.00	5|3|4	0	0
RAD18	Q13435	10992	SF3B2	17|20|13	50	20	3	0	0.00|0.00|0.00	13|23|19	0	0
RAD18	Q13523	8899	PRPF4B	14|16|12	42	16	3	0	0.00|0.00|0.00	7|13|13	0	0
RAD18	Q13247	6431	SRSF6	8|10|7	25	10	3	0	0.00|0.00|0.00	12|14|11	0	0
RAD18	Q13243	6430	SRSF5	5|7|8	20	8	3	0	0.00|0.00|0.00	7|8|8	0	0
RAD18	Q12905	3608	ILF2	17|19|24	60	24	3	0	0.00|0.00|0.00	9|25|22	0	0
RAD18	Q12906	3609	ILF3	18|25|21	64	25	3	0	0.00|0.00|0.00	18|23|27	0	0
RAD18	Q13123	3550	IK	3|5|4	12	5	3	0	0.00|0.00|0.00	7|4|4	0	0
RAD18	Q13242	8683	SRSF9	15|27|24	66	27	3	0	0.00|0.00|0.00	26|20|21	0	0
RAD18	P84103	6428	SRSF3	22|20|21	63	22	3	0	0.00|0.00|0.00	26|23|25	0	0
RAD18	P84098	6143	RPL19	5|8|4	17	8	3	0	0.00|0.00|0.00	2|8|6	0	0
RAD18	P62829	9349	RPL23	6|8|6	20	8	3	0	0.00|0.00|0.00	12|8|10	0	0
RAD18	P62805	8370	HIST2H4A	8|6|8	22	8	3	0	0.00|0.00|0.00	15|7|7	0	0
RAD18	P62841	6209	RPS15	8|7|12	27	12	3	0	0.00|0.00|0.00	3|12|8	0	0
RAD18	P62847	6229	RPS24	7|3|6	16	7	3	0	0.00|0.00|0.00	5|8|11	0	0
RAD18	P62851	6230	RPS25	6|5|8	19	8	3	0	0.00|0.00|0.00	10|7|5	0	0
RAD18	P62753	6194	RPS6	7|9|10	26	10	3	0	0.00|0.00|0.00	7|21|15	0	0
RAD18	P62750	6147	RPL23A	8|7|6	21	8	3	0	0.00|0.00|0.00	8|9|8	0	0
RAD18	P62314	6632	SNRPD1	15|21|15	51	21	3	0	0.00|0.00|0.00	8|20|23	0	0
RAD18	P62316	6633	SNRPD2	29|46|32	107	46	3	0	0.00|0.00|0.00	34|44|38	0	0
RAD18	P62318	6634	SNRPD3	19|25|15	59	25	3	0	0.00|0.00|0.00	19|26|29	0	0
RAD18	P62424	6130	RPL7A	20|16|21	57	21	3	0	0.00|0.00|0.00	18|17|17	0	0
RAD18	P62891	6170	RPL39	2|0|2	4	2	3	0	0.00|0.00|0.00	6|3|2	0	0
RAD18	P62899	6160	RPL31	5|7|6	18	7	3	0	0.00|0.00|0.00	4|8|6	0	0
RAD18	P68400	1457	CSNK2A1	4|3|3	10	4	3	0	0.00|0.00|0.00	3|5|6	0	0
RAD18	P63244	10399	GNB2L1	32|31|34	97	34	3	0	0.00|0.00|0.00	18|37|33	0	0
RAD18	P82933	64965	MRPS9	3|2|4	9	4	3	0	0.00|0.00|0.00	2|7|7	0	0
RAD18	P83731	6152	RPL24	7|10|11	28	11	3	0	0.00|0.00|0.00	8|8|9	0	0
RAD18	P84090	2079	ERH	7|4|6	17	7	3	0	0.00|0.00|0.00	10|4|5	0	0
RAD18	P63173	6169	RPL38	7|8|7	22	8	3	0	0.00|0.00|0.00	3|7|9	0	0
RAD18	P62995	6434	TRA2B	21|32|24	77	32	3	0	0.00|0.00|0.00	20|29|34	0	0
RAD18	P62906	4736	RPL10A	5|10|10	25	10	3	0	0.00|0.00|0.00	8|12|10	0	0
RAD18	P62910	6161	RPL32	5|6|8	19	8	3	0	0.00|0.00|0.00	5|5|8	0	0
RAD18	P62913	6135	RPL11	4|5|5	14	5	3	0	0.00|0.00|0.00	3|8|6	0	0
RAD18	P62917	6132	RPL8	4|9|9	22	9	3	0	0.00|0.00|0.00	5|13|8	0	0
RAD18	Q13573	22938	SNW1	4|7|3	14	7	3	0	0.00|0.00|0.00	2|9|7	0	0
RAD18	Q13595	29896	TRA2A	11|14|16	41	16	3	0	0.00|0.00|0.00	16|16|17	0	0
RAD18	Q86W42	79228	THOC6	2|2|2	6	2	3	0	0.00|0.00|0.00	5|4|1	0	0
RAD18	Q86VM9	124245	ZC3H18	5|7|9	21	9	3	0	0.00|0.00|0.00	5|10|8	0	0
RAD18	Q8IXT5	389677	RBM12B	2|2|4	8	4	3	0	0.00|0.00|0.00	7|6|7	0	0
RAD18	Q8IYB3	10250	SRRM1	7|6|4	17	7	3	0	0.00|0.00|0.00	3|5|6	0	0
RAD18	Q8N5F7	79576	NKAP	1|1|1	3	1	3	0	0.00|0.00|0.00	2|4|4	0	0
RAD18	Q86V81	10189	ALYREF	7|7|10	24	10	3	0	0.00|0.00|0.00	6|7|5	0	0
RAD18	Q86U42	8106	PABPN1	1|1|0	2	1	3	0	0.00|0.00|0.00	2|2|1	0	0
RAD18	Q7L014	9879	DDX46	10|10|2	22	10	3	0	0.00|0.00|0.00	8|9|12	0	0
RAD18	Q7L2E3	22907	DHX30	4|7|9	20	9	3	0	0.00|0.00|0.00	9|9|11	0	0
RAD18	Q7L2H7	10480	EIF3M	3|5|5	13	5	3	0	0.00|0.00|0.00	3|7|5	0	0
RAD18	Q7Z4V5	84717	HDGFRP2	3|7|5	15	7	3	0	0.00|0.00|0.00	9|7|11	0	0
RAD18	Q8N7H5	54623	PAF1	1|1|2	4	2	3	0	0.00|0.00|0.00	2|4|3	0	0
RAD18	Q8NC51	26135	SERBP1	5|7|8	20	8	3	0	0.00|0.00|0.00	7|14|12	0	0
RAD18	Q96I25	84991	RBM17	1|1|1	3	1	3	0	0.00|0.00|0.00	3|3|4	0	0
RAD18	Q96FV9	9984	THOC1	0|1|0	1	1	3	0	0.00|0.00|0.00	4|0|0	0	0
RAD18	Q96PK6	10432	RBM14	2|2|2	6	2	3	0	0.00|0.00|0.00	4|5|5	0	0
RAD18	Q96QD9	84248	FYTTD1	1|0|0	1	1	3	0	0.00|0.00|0.00	6|0|0	0	0
RAD18	Q99459	988	CDC5L	13|16|18	47	18	3	0	0.00|0.00|0.00	13|22|14	0	0
RAD18	Q96DI7	9410	SNRNP40	6|5|6	17	6	3	0	0.00|0.00|0.00	3|4|5	0	0
RAD18	Q92900	5976	UPF1	6|7|6	19	7	3	0	0.00|0.00|0.00	6|8|4	0	0
RAD18	Q8NE71	23	ABCF1	1|3|2	6	3	3	0	0.00|0.00|0.00	3|3|3	0	0
RAD18	Q8NEY8	51535	PPHLN1	3|4|1	8	4	3	0	0.00|0.00|0.00	4|9|8	0	0
RAD18	Q8NI27	57187	THOC2	3|2|1	6	3	3	0	0.00|0.00|0.00	7|7|2	0	0
RAD18	Q92797	8189	SYMPK	5|2|3	10	5	3	0	0.00|0.00|0.00	9|5|4	0	0
RAD18	Q6UN15	81608	FIP1L1	6|7|5	18	7	3	0	0.00|0.00|0.00	6|11|7	0	0
RAD18	Q6P2Q9	10594	PRPF8	50|58|52	160	58	3	0	0.00|0.00|0.00	40|71|60	0	0
RAD18	Q15029	9343	EFTUD2	33|37|30	100	37	3	0	0.00|0.00|0.00	17|45|31	0	0
RAD18	Q14978	9221	NOLC1	1|4|4	9	4	3	0	0.00|0.00|0.00	3|8|4	0	0
RAD18	Q15052	9459	ARHGEF6	9|5|5	19	9	3	0	0.00|0.00|0.00	3|13|12	0	0
RAD18	Q15149	5339	PLEC	14|18|36	68	36	3	0	0.00|0.00|0.00	8|23|24	0	0
RAD18	Q15185	10728	PTGES3	4|4|4	12	4	3	0	0.00|0.00|0.00	4|4|4	0	0
RAD18	Q14444	4076	CAPRIN1	5|3|2	10	5	3	0	0.00|0.00|0.00	4|7|6	0	0
RAD18	Q14161	9815	GIT2	11|6|12	29	12	3	0	0.00|0.00|0.00	9|24|16	0	0
RAD18	Q13838	7919	DDX39B	1|0|1	2	1	3	0	0.00|0.00|0.00	5|0|1	0	0
RAD18	Q14151	9667	SAFB2	3|3|1	7	3	3	0	0.00|0.00|0.00	2|15|13	0	0
RAD18	Q14152	8661	EIF3A	16|25|17	58	25	3	0	0.00|0.00|0.00	23|33|23	0	0
RAD18	Q14155	8874	ARHGEF7	11|10|12	33	12	3	0	0.00|0.00|0.00	7|17|14	0	0
RAD18	Q15233	4841	NONO	11|13|21	45	21	3	0	0.00|0.00|0.00	3|17|11	0	0
RAD18	Q15287	10921	RNPS1	5|5|3	13	5	3	0	0.00|0.00|0.00	7|7|6	0	0
RAD18	Q2TAY7	55234	SMU1	9|12|8	29	12	3	0	0.00|0.00|0.00	4|10|10	0	0
RAD18	Q1KMD3	221092	HNRNPUL2	5|8|6	19	8	3	0	0.00|0.00|0.00	7|6|7	0	0
RAD18	Q32P28	64175	LEPRE1	2|3|6	11	6	3	0	0.00|0.00|0.00	7|11|8	0	0
RAD18	Q5VT06	9857	CEP350	5|4|3	12	5	3	0	0.00|0.00|0.00	5|5|5	0	0
RAD18	Q66PJ3	51329	ARL6IP4	2|2|4	8	4	3	0	0.00|0.00|0.00	4|5|5	0	0
RAD18	Q16630	11052	CPSF6	29|22|18	69	29	3	0	0.00|0.00|0.00	29|30|27	0	0
RAD18	Q16629	6432	SRSF7	20|21|19	60	21	3	0	0.00|0.00|0.00	26|26|25	0	0
RAD18	Q15393	23450	SF3B3	20|26|18	64	26	3	0	0.00|0.00|0.00	24|31|31	0	0
RAD18	Q15428	8175	SF3A2	3|4|4	11	4	3	0	0.00|0.00|0.00	2|6|5	0	0
RAD18	Q15459	10291	SF3A1	14|26|15	55	26	3	0	0.00|0.00|0.00	15|26|19	0	0
RAD18	Q15717	1994	ELAVL1	5|9|6	20	9	3	0	0.00|0.00|0.00	10|9|4	0	0
RAD18	P62304	6635	SNRPE	30|26|24	80	30	3	0	0.00|0.00|0.00	14|59|40	0	0
RAD18	P62280	6205	RPS11	10|10|13	33	13	3	0	0.00|0.00|0.00	7|7|8	0	0
RAD18	P09661	6627	SNRPA1	7|15|6	28	15	3	0	0.00|0.00|0.00	4|17|8	0	0
RAD18	P09234	6631	SNRPC	10|18|10	38	18	3	0	0.00|0.00|0.00	5|14|11	0	0
RAD18	P0C0L4	720	C4A	1|1|1	3	1	3	0	0.00|0.00|0.00	3|1|1	0	0
RAD18	P12268	3615	IMPDH2	2|4|6	12	6	3	0	0.00|0.00|0.00	10|12|10	0	0
RAD18	P13987	966	CD59	2|0|5	7	5	3	0	0.00|0.00|0.00	3|3|5	0	0
RAD18	P09012	6626	SNRPA	21|41|23	85	41	3	0	0.00|0.00|0.00	27|24|21	0	0
RAD18	P08865	3921	RPSA	14|15|16	45	16	3	0	0.00|0.00|0.00	15|12|19	0	0
RAD18	P06454	5757	PTMA	0|0|1	1	1	3	0	0.00|0.00|0.00	3|3|0	0	0
RAD18	P06748	4869	NPM1	22|22|30	74	30	3	0	0.00|0.00|0.00	12|39|35	0	0
RAD18	P08621	6625	SNRNP70	37|46|37	120	46	3	0	0.00|0.00|0.00	51|52|53	0	0
RAD18	P08708	6218	RPS17	13|14|15	42	15	3	0	0.00|0.00|0.00	9|19|17	0	0
RAD18	P14625	7184	HSP90B1	13|18|16	47	18	3	0	0.00|0.00|0.00	10|14|22	0	0
RAD18	P14866	3191	HNRNPL	20|20|21	61	21	3	0	0.00|0.00|0.00	12|27|20	0	0
RAD18	P19474	6737	TRIM21	55|60|54	169	60	3	0	0.00|0.00|0.00	27|67|55	0	0
RAD18	P19387	5432	POLR2C	2|1|2	5	2	3	0	0.00|0.00|0.00	5|6|5	0	0
RAD18	P21589	4907	NT5E	5|1|26	32	26	3	0	0.00|0.00|0.00	8|13|17	0	0
RAD18	P22087	2091	FBL	4|3|3	10	4	3	0	0.00|0.00|0.00	3|7|4	0	0
RAD18	P22626	3181	HNRNPA2B1	34|35|41	110	41	3	0	0.00|0.00|0.00	14|51|43	0	0
RAD18	P19338	4691	NCL	35|49|42	126	49	3	0	0.00|0.00|0.00	21|43|44	0	0
RAD18	P18621	6139	RPL17	10|9|9	28	10	3	0	0.00|0.00|0.00	4|13|13	0	0
RAD18	P15880	6187	RPS2	19|21|20	60	21	3	0	0.00|0.00|0.00	21|22|23	0	0
RAD18	P17096	3159	HMGA1	2|2|4	8	4	3	0	0.00|0.00|0.00	4|3|3	0	0
RAD18	P18077	6165	RPL35A	2|2|3	7	3	3	0	0.00|0.00|0.00	3|4|4	0	0
RAD18	P18124	6129	RPL7	13|12|28	53	28	3	0	0.00|0.00|0.00	12|26|23	0	0
RAD18	P05387	6181	RPLP2	11|14|9	34	14	3	0	0.00|0.00|0.00	14|10|13	0	0
RAD18	P05386	6176	RPLP1	2|5|6	13	6	3	0	0.00|0.00|0.00	4|4|7	0	0
RAD18	O43143	1665	DHX15	15|24|18	57	24	3	0	0.00|0.00|0.00	18|33|22	0	0
RAD18	O15372	8667	EIF3H	3|8|4	15	8	3	0	0.00|0.00|0.00	4|12|4	0	0
RAD18	O43290	9092	SART1	6|7|4	17	7	3	0	0.00|0.00|0.00	3|6|5	0	0
RAD18	O43390	10236	HNRNPR	19|14|24	57	24	3	0	0.00|0.00|0.00	12|28|21	0	0
RAD18	O43809	11051	NUDT21	23|17|25	65	25	3	0	0.00|0.00|0.00	20|26|22	0	0
RAD18	O15371	8664	EIF3D	9|10|9	28	10	3	0	0.00|0.00|0.00	8|12|12	0	0
RAD18	O15042	23350	U2SURP	6|6|2	14	6	3	0	0.00|0.00|0.00	8|13|9	0	0
RAD18	O00267	6829	SUPT5H	10|17|9	36	17	3	0	0.00|0.00|0.00	10|19|19	0	0
RAD18	O00303	8665	EIF3F	4|6|8	18	8	3	0	0.00|0.00|0.00	5|6|5	0	0
RAD18	O00422	10284	SAP18	1|1|1	3	1	3	0	0.00|0.00|0.00	4|5|5	0	0
RAD18	O00425	10643	IGF2BP3	5|10|8	23	10	3	0	0.00|0.00|0.00	5|10|9	0	0
RAD18	O60506	10492	SYNCRIP	30|33|29	92	33	3	0	0.00|0.00|0.00	22|37|27	0	0
RAD18	O75400	55660	PRPF40A	3|9|6	18	9	3	0	0.00|0.00|0.00	7|7|5	0	0
RAD18	O95232	51747	LUC7L3	3|7|6	16	7	3	0	0.00|0.00|0.00	6|5|4	0	0
RAD18	O95218	9406	ZRANB2	4|13|13	30	13	3	0	0.00|0.00|0.00	20|6|8	0	0
RAD18	O95684	11116	FGFR1OP	8|14|4	26	14	3	0	0.00|0.00|0.00	8|13|9	0	0
RAD18	P01625		P01625	8|6|6	20	8	3	0	0.00|0.00|0.00	6|9|8	0	0
RAD18	P04792	3315	HSPB1	8|14|13	35	14	3	0	0.00|0.00|0.00	2|14|9	0	0
RAD18	O95104	57466	SCAF4	2|2|3	7	3	3	0	0.00|0.00|0.00	23|18|18	0	0
RAD18	O94906	24148	PRPF6	4|5|5	14	5	3	0	0.00|0.00|0.00	2|4|9	0	0
RAD18	O75533	23451	SF3B1	33|34|25	92	34	3	0	0.00|0.00|0.00	28|43|37	0	0
RAD18	O75643	23020	SNRNP200	51|58|46	155	58	3	0	0.00|0.00|0.00	43|75|56	0	0
RAD18	O75718	10491	CRTAP	3|4|3	10	4	3	0	0.00|0.00|0.00	6|4|4	0	0
RAD18	O75822	8669	EIF3J	14|16|10	40	16	3	0	0.00|0.00|0.00	24|20|19	0	0
RAD18	P23246	6421	SFPQ	14|13|30	57	30	3	0	0.00|0.00|0.00	7|20|23	0	0
RAD18	P23396	6188	RPS3	18|22|25	65	25	3	0	0.00|0.00|0.00	13|26|21	0	0
RAD18	P53999	10923	SUB1	14|22|16	52	22	3	0	0.00|0.00|0.00	12|17|21	0	0
RAD18	P52926	8091	HMGA2	3|3|3	9	3	3	0	0.00|0.00|0.00	5|3|3	0	0
RAD18	P55884	8662	EIF3B	20|18|22	60	22	3	0	0.00|0.00|0.00	15|24|16	0	0
RAD18	P60228	3646	EIF3E	6|7|13	26	13	3	0	0.00|0.00|0.00	7|7|6	0	0
RAD18	P60866	6224	RPS20	5|4|7	16	7	3	0	0.00|0.00|0.00	4|9|6	0	0
RAD18	P52272	4670	HNRNPM	19|29|25	73	29	3	0	0.00|0.00|0.00	12|25|23	0	0
RAD18	P51991	220988	HNRNPA3	16|16|20	52	20	3	0	0.00|0.00|0.00	9|29|24	0	0
RAD18	P46782	6193	RPS5	12|12|17	41	17	3	0	0.00|0.00|0.00	16|18|17	0	0
RAD18	P49756	58517	RBM25	7|9|9	25	9	3	0	0.00|0.00|0.00	7|9|11	0	0
RAD18	P50914	9045	RPL14	3|6|8	17	8	3	0	0.00|0.00|0.00	7|8|7	0	0
RAD18	P51398	7818	DAP3	4|3|3	10	4	3	0	0.00|0.00|0.00	2|9|11	0	0
RAD18	P61247	6189	RPS3A	16|22|19	57	22	3	0	0.00|0.00|0.00	11|25|21	0	0
RAD18	P61254	6154	RPL26	5|2|4	11	5	3	0	0.00|0.00|0.00	5|6|7	0	0
RAD18	P62263	6208	RPS14	9|9|9	27	9	3	0	0.00|0.00|0.00	8|9|9	0	0
RAD18	P62249	6217	RPS16	11|13|14	38	14	3	0	0.00|0.00|0.00	12|15|14	0	0
RAD18	P62266	6228	RPS23	12|12|10	34	12	3	0	0.00|0.00|0.00	4|11|11	0	0
RAD18	P62269	6222	RPS18	5|11|9	25	11	3	0	0.00|0.00|0.00	13|10|10	0	0
RAD18	P62277	6207	RPS13	8|8|8	24	8	3	0	0.00|0.00|0.00	6|8|9	0	0
RAD18	P62244	6210	RPS15A	5|8|10	23	10	3	0	0.00|0.00|0.00	3|9|7	0	0
RAD18	P62241	6202	RPS8	16|16|17	49	17	3	0	0.00|0.00|0.00	14|13|15	0	0
RAD18	P61313	6138	RPL15	9|6|11	26	11	3	0	0.00|0.00|0.00	4|12|13	0	0
RAD18	P61326	4116	MAGOH	4|3|3	10	4	3	0	0.00|0.00|0.00	6|5|4	0	0
RAD18	P61978	3190	HNRNPK	15|22|24	61	24	3	0	0.00|0.00|0.00	6|20|17	0	0
RAD18	P62081	6201	RPS7	20|24|24	68	24	3	0	0.00|0.00|0.00	5|32|27	0	0
RAD18	P46781	6203	RPS9	10|13|14	37	14	3	0	0.00|0.00|0.00	17|15|17	0	0
RAD18	P46778	6144	RPL21	4|5|7	16	7	3	0	0.00|0.00|0.00	10|5|6	0	0
RAD18	P27797	811	CALR	10|13|16	39	16	3	0	0.00|0.00|0.00	7|18|16	0	0
RAD18	P27635	6134	RPL10	10|13|15	38	15	3	0	0.00|0.00|0.00	12|12|10	0	0
RAD18	P27824	821	CANX	8|8|12	28	12	3	0	0.00|0.00|0.00	6|6|9	0	0
RAD18	P30050	6136	RPL12	11|14|15	40	15	3	0	0.00|0.00|0.00	8|17|11	0	0
RAD18	P30414	4820	NKTR	0|1|0	1	1	3	0	0.00|0.00|0.00	3|0|0	0	0
RAD18	P26641	1937	EEF1G	10|7|15	32	15	3	0	0.00|0.00|0.00	3|12|9	0	0
RAD18	P26599	5725	PTBP1	6|12|12	30	12	3	0	0.00|0.00|0.00	2|14|9	0	0
RAD18	P24928	5430	POLR2A	0|0|2	2	2	3	0	0.00|0.00|0.00	28|12|17	0	0
RAD18	P25398	6206	RPS12	8|9|8	25	9	3	0	0.00|0.00|0.00	6|12|10	0	0
RAD18	P26368	11338	U2AF2	7|11|9	27	11	3	0	0.00|0.00|0.00	10|8|11	0	0
RAD18	P26373	6137	RPL13	9|8|9	26	9	3	0	0.00|0.00|0.00	8|10|13	0	0
RAD18	P30876	5431	POLR2B	0|1|2	3	2	3	0	0.00|0.00|0.00	23|11|16	0	0
RAD18	P31942	3189	HNRNPH3	6|8|9	23	9	3	0	0.00|0.00|0.00	4|16|11	0	0
RAD18	P43243	9782	MATR3	29|29|27	85	29	3	0	0.00|0.00|0.00	19|33|42	0	0
RAD18	P42766	11224	RPL35	4|6|4	14	6	3	0	0.00|0.00|0.00	4|6|3	0	0
RAD18	P46087	4839	NOP2	3|7|5	15	7	3	0	0.00|0.00|0.00	5|6|5	0	0
RAD18	P46776	6157	RPL27A	5|5|7	17	7	3	0	0.00|0.00|0.00	4|10|9	0	0
RAD18	P46777	6125	RPL5	11|18|14	43	18	3	0	0.00|0.00|0.00	12|21|15	0	0
RAD18	P39019	6223	RPS19	7|8|8	23	8	3	0	0.00|0.00|0.00	7|8|13	0	0
RAD18	P37108	6727	SRP14	4|5|7	16	7	3	0	0.00|0.00|0.00	3|7|6	0	0
RAD18	P35268	6146	RPL22	9|13|14	36	14	3	0	0.00|0.00|0.00	3|18|14	0	0
RAD18	P35527	3857	KRT9	11|9|18	38	18	3	0	0.00|0.00|0.00	10|10|22	0	0
RAD18	P35659	7913	DEK	4|6|4	14	6	3	0	0.00|0.00|0.00	9|9|6	0	0
RAD18	P36578	6124	RPL4	16|25|29	70	29	3	0	0.00|0.00|0.00	22|25|28	0	0
RAD18	Q99590	9169	SCAF11	0|1|1	2	1	3	0	0.00|0.00|0.00	7|5|4	0	0
RAD18	Q99613	8663	EIF3C	9|16|15	40	16	3	0	0.00|0.00|0.00	11|17|18	0	0
RAD18	Q13185	11335	CBX3	0|0|1	1	1	3	0	0.00|0.00|0.00	0|1|0	0	0
RAD18	Q12873	1107	CHD3	1|0|1	2	1	3	0	0.00|0.00|0.00	0|1|2	0	0
RAD18	TRYP_PIG		TRYP_PIG	5|6|4	15	6	3	0	0.00|0.00|0.00	6|3|6	0	0
RAD18	Q16531	1642	DDB1	1|0|0	1	1	3	0	0.00|0.00|0.00	0|1|0	0	0
RAD18	Q5PRF9	55095	SAMD4B	0|1|1	2	1	3	0	0.00|0.00|0.00	0|1|1	0	0
RAD18	P55039	1819	DRG2	0|1|1	2	1	3	0	0.00|0.00|0.00	0|1|0	0	0
RAD18	P13984	2963	GTF2F2	1|1|0	2	1	3	0	0.00|0.00|0.00	0|1|0	0	0
RAD18	Q9BZJ0	51340	CRNKL1	1|1|0	2	1	3	0	0.00|0.00|0.00	0|2|2	0	0
RAD18	Q9P015	29088	MRPL15	0|1|0	1	1	3	0	0.00|0.00|0.00	0|1|1	0	0
RAD18	O43818	9136	RRP9	0|1|0	1	1	3	0	0.00|0.00|0.00	0|1|0	0	0
RAD18	P13674	5033	P4HA1	0|1|1	2	1	3	0	0.00|0.00|0.00	0|1|2	0	0
RAD18	Q5T4S7	23352	UBR4	0|1|0	1	1	3	0	0.00|0.00|0.00	0|1|0	0	0
RAD18	Q5T653	51069	MRPL2	0|1|1	2	1	3	0	0.00|0.00|0.00	0|1|0	0	0
RAD18	Q9GZS3	80349	WDR61	0|0|1	1	1	3	0	0.00|0.00|0.00	0|1|1	0	0
RAD18	Q99575	10940	POP1	0|0|1	1	1	3	0	0.00|0.00|0.00	0|1|0	0	0
RAD18	Q9H814	51808	PHAX	1|0|0	1	1	3	0	0.00|0.00|0.00	0|1|1	0	0
RAD18	Q9NQT4	56915	EXOSC5	1|0|1	2	1	3	0	0.00|0.00|0.00	0|1|0	0	0
RAD18	Q9UBE0	10055	SAE1	0|1|1	2	1	3	0	0.00|0.00|0.00	0|1|0	0	0
RAD18	Q99549	54737	MPHOSPH8	1|0|0	1	1	3	0	0.00|0.00|0.00	0|1|1	0	0
RAD18	Q96GC9	81671	VMP1	0|1|1	2	1	3	0	0.00|0.00|0.00	0|1|1	0	0
RAD18	Q63ZY3	25959	KANK2	1|0|0	1	1	3	0	0.00|0.00|0.00	0|1|0	0	0
RAD18	Q6Y7W6	26058	GIGYF2	0|1|0	1	1	3	0	0.00|0.00|0.00	0|1|0	0	0
RAD18	Q7Z7H8	124995	MRPL10	0|1|0	1	1	3	0	0.00|0.00|0.00	0|1|0	0	0
RAD18	Q8WVK2	11017	SNRNP27	0|1|0	1	1	3	0	0.00|0.00|0.00	0|1|2	0	0
RAD18	Q15059	8019	BRD3	0|1|0	1	1	3	0	0.00|0.00|0.00	0|2|0	0	0
RAD18	P43363	4109	MAGEA10	1|1|1	3	1	3	0	0.00|0.00|0.00	0|1|1	0	0
RAD18	P78332	10180	RBM6	0|1|1	2	1	3	0	0.00|0.00|0.00	0|2|0	0	0
RAD18	P55795	3188	HNRNPH2	1|3|9	13	9	3	0	0.00|0.00|0.00	0|13|2	0	0
RAD18	Q14011	1153	CIRBP	0|1|1	2	1	3	0	0.00|0.00|0.00	0|2|1	0	0
RAD18	Q14566	4175	MCM6	1|0|0	1	1	3	0	0.00|0.00|0.00	0|2|4	0	0
RAD18	Q5T200	23091	ZC3H13	1|0|0	1	1	3	0	0.00|0.00|0.00	0|2|0	0	0
RAD18	O95793	6780	STAU1	4|3|5	12	5	3	0	0.00|0.00|0.00	0|8|5	0	0
RAD18	Q9UKA9	58155	PTBP2	0|1|1	2	1	3	0	0.00|0.00|0.00	1|1|0	0	0
RAD18	Q5JTH9	23223	RRP12	0|0|1	1	1	3	0	0.00|0.00|0.00	1|0|1	0	0
RAD18	P51116	9513	FXR2	0|1|0	1	1	3	0	0.00|0.00|0.00	1|0|0	0	0
RAD18	P59998	10093	ARPC4	0|0|1	1	1	3	0	0.00|0.00|0.00	1|0|0	0	0
RAD18	Q8IUX4	200316	APOBEC3F	0|1|0	1	1	3	0	0.00|0.00|0.00	1|0|0	0	0
RAD18	Q7KZF4	27044	SND1	1|1|1	3	1	3	0	0.00|0.00|0.00	0|2|2	0	0
RAD18	Q8N1G4	57470	LRRC47	2|6|4	12	6	3	0	0.00|0.00|0.00	0|7|5	0	0
RAD18	Q9NRW3	27350	APOBEC3C	1|1|1	3	1	3	0	0.00|0.00|0.00	0|2|1	0	0
RAD18	Q13509	10381	TUBB3	5|4|8	17	8	3	0	0.00|0.00|0.00	0|7|9	0	0
RAD18	O95816	9532	BAG2	1|1|1	3	1	3	0	0.00|0.00|0.00	0|2|1	0	0
RAD18	Q9BQC6	78988	MRP63	1|0|0	1	1	3	0	0.00|0.00|0.00	0|2|1	0	0
RAD18	Q9H5Z1	60625	DHX35	0|1|0	1	1	3	0	0.00|0.00|0.00	0|2|0	0	0
RAD18	P47813	1964	EIF1AX	2|0|0	2	2	3	0	0.00|0.00|0.00	0|4|6	0	0
RAD18	Q9P2N5	54439	RBM27	0|1|0	1	1	3	0	0.00|0.00|0.00	0|2|1	0	0
RAD18	Q8N2M8	11129	CLASRP	2|1|4	7	4	3	0	0.00|0.00|0.00	0|6|3	0	0
RAD18	Q8WXA9	140890	SREK1	0|0|1	1	1	3	0	0.00|0.00|0.00	0|3|1	0	0
RAD18	Q96HP0	57572	DOCK6	0|1|0	1	1	3	0	0.00|0.00|0.00	0|2|3	0	0
RAD18	Q96IZ7	51319	RSRC1	1|1|0	2	1	3	0	0.00|0.00|0.00	0|2|0	0	0
RAD18	P36954	5438	POLR2I	0|0|1	1	1	3	0	0.00|0.00|0.00	0|1|2	0	0
RAD18	Q9BYN8	64949	MRPS26	0|0|1	1	1	3	0	0.00|0.00|0.00	0|1|0	0	0
RAD18	P28074	5693	PSMB5	1|0|1	2	1	3	0	0.00|0.00|0.00	0|0|0	0	0
RAD18	O43447	10465	PPIH	1|0|0	1	1	3	0	0.00|0.00|0.00	0|0|0	0	0
RAD18	P43246	4436	MSH2	1|1|1	3	1	3	0	0.00|0.00|0.00	0|0|0	0	0
RAD18	P49720	5691	PSMB3	1|0|1	2	1	3	0	0.00|0.00|0.00	0|0|0	0	0
RAD18	Q12768	9897	KIAA0196	1|0|0	1	1	3	0	0.00|0.00|0.00	0|0|0	0	0
RAD18	A6NL28	402643	TPM3P4	1|0|1	2	1	3	0	0.00|0.00|0.00	0|0|0	0	0
RAD18	Q9H9J2	65080	MRPL44	0|0|1	1	1	3	0	0.00|0.00|0.00	0|0|1	0	0
RAD18	Q9H0S4	51202	DDX47	0|0|1	1	1	3	0	0.00|0.00|0.00	0|0|1	0	0
RAD18	Q8NBJ7	25870	SUMF2	1|0|1	2	1	3	0	0.00|0.00|0.00	0|0|1	0	0
RAD18	Q9P2E9	6238	RRBP1	0|0|1	1	1	3	0	0.00|0.00|0.00	0|0|1	0	0
RAD18	P11388	7153	TOP2A	1|0|0	1	1	3	0	0.00|0.00|0.00	0|0|1	0	0
RAD18	Q15555	10982	MAPRE2	1|0|0	1	1	3	0	0.00|0.00|0.00	0|0|0	0	0
RAD18	Q8N163	57805	KIAA1967	1|1|1	3	1	3	0	0.00|0.00|0.00	0|0|0	0	0
RAD18	P28072	5694	PSMB6	1|0|0	1	1	3	0	0.00|0.00|0.00	0|0|0	0	0
RAD18	P06753	7170	TPM3	1|0|1	2	1	3	0	0.00|0.00|0.00	0|0|0	0	0
RAD18	P35250	5982	RFC2	1|0|0	1	1	3	0	0.00|0.00|0.00	0|0|0	0	0
RAD18	Q7L2J0	56257	MEPCE	1|1|0	2	1	3	0	0.00|0.00|0.00	0|0|0	0	0
RAD18	O95478	10412	NSA2	1|0|0	1	1	3	0	0.00|0.00|0.00	0|0|0	0	0
RAD18	Q9Y5J1	51096	UTP18	1|1|1	3	1	3	0	0.00|0.00|0.00	0|0|0	0	0
RAD18	Q9Y2R5	51373	MRPS17	1|0|1	2	1	3	0	0.00|0.00|0.00	0|0|0	0	0
RAD18	Q9BQA1	79084	WDR77	1|0|1	2	1	3	0	0.00|0.00|0.00	0|0|0	0	0
RAD18	Q9NQT5	51010	EXOSC3	1|0|0	1	1	3	0	0.00|0.00|0.00	0|0|0	0	0
RAD18	Q9NZM5	29997	GLTSCR2	1|1|1	3	1	3	0	0.00|0.00|0.00	0|0|0	0	0
RAD18	Q9P035	51495	PTPLAD1	1|1|0	2	1	3	0	0.00|0.00|0.00	0|0|0	0	0
RAD18	P33240	1478	CSTF2	0|0|1	1	1	3	0	0.00|0.00|0.00	0|0|1	0	0
RAD18	P12270	7175	TPR	1|0|0	1	1	3	0	0.00|0.00|0.00	0|0|1	0	0
RAD18	P10155	6738	TROVE2	0|0|1	1	1	3	0	0.00|0.00|0.00	0|1|0	0	0
RAD18	P82675	64969	MRPS5	0|1|0	1	1	3	0	0.00|0.00|0.00	0|1|0	0	0
RAD18	P63272	6827	SUPT4H1	0|1|1	2	1	3	0	0.00|0.00|0.00	0|1|2	0	0
RAD18	O60832	1736	DKC1	1|1|0	2	1	3	0	0.00|0.00|0.00	0|1|0	0	0
RAD18	P49961	953	ENTPD1	1|0|1	2	1	3	0	0.00|0.00|0.00	0|1|1	0	0
RAD18	P47755	830	CAPZA2	0|0|1	1	1	3	0	0.00|0.00|0.00	0|1|0	0	0
RAD18	Q13045	2314	FLII	1|1|1	3	1	3	0	0.00|0.00|0.00	0|1|0	0	0
RAD18	O00629	3840	KPNA4	0|1|1	2	1	3	0	0.00|0.00|0.00	0|1|0	0	0
RAD18	O14974	4659	PPP1R12A	0|1|0	1	1	3	0	0.00|0.00|0.00	0|1|1	0	0
RAD18	O00203	8546	AP3B1	0|1|1	2	1	3	0	0.00|0.00|0.00	0|1|1	0	0
RAD18	O43432	8672	EIF4G3	1|1|1	3	1	3	0	0.00|0.00|0.00	0|1|1	0	0
RAD18	O15355	5496	PPM1G	0|1|1	2	1	3	0	0.00|0.00|0.00	0|0|2	0	0
RAD18	P13929	2027	ENO3	0|0|1	1	1	3	0	0.00|0.00|0.00	0|0|1	0	0
RAD18	Q8N9Q2	285672	SREK1IP1	0|0|1	1	1	3	0	0.00|0.00|0.00	0|0|1	0	0
RAD18	Q14692	9790	BMS1	0|0|1	1	1	3	0	0.00|0.00|0.00	0|0|1	0	0
RAD18	Q9NRP0	58505	OSTC	1|1|1	3	1	3	0	0.00|0.00|0.00	0|0|1	0	0
RAD18	Q9UGN5	10038	PARP2	0|1|0	1	1	3	0	0.00|0.00|0.00	0|0|1	0	0
RAD18	O60563	904	CCNT1	1|0|1	2	1	3	0	0.00|0.00|0.00	0|0|1	0	0
RAD18	Q06265	5393	EXOSC9	0|1|0	1	1	3	0	0.00|0.00|0.00	0|0|1	0	0
RAD18	P49770	8892	EIF2B2	0|0|1	1	1	3	0	0.00|0.00|0.00	0|0|1	0	0
RAD18	Q9Y221	51388	NIP7	1|0|0	1	1	3	0	0.00|0.00|0.00	0|0|2	0	0
RAD18	P02765	197	AHSG	0|0|1	1	1	3	0	0.00|0.00|0.00	0|0|1	0	0
RAD18	P27105	2040	STOM	1|0|0	1	1	3	0	0.00|0.00|0.00	0|0|1	0	0
RAD18	P42166	7112	TMPO	1|0|0	1	1	3	0	0.00|0.00|0.00	0|0|1	0	0
RAD18	Q03113	2768	GNA12	1|0|1	2	1	3	0	0.00|0.00|0.00	1|0|1	0	0
RAD18	Q86SE5	138046	RALYL	1|0|1	2	1	3	0	0.00|0.00|0.00	1|0|1	0	0
RAD18	Q9Y6M1	10644	IGF2BP2	5|12|12	29	12	3	0	0.00|0.00|0.00	6|11|8	0	0
RAD18	Q9Y5S9	9939	RBM8A	2|3|1	6	3	3	0	0.00|0.00|0.00	6|2|3	0	0
RAD18	O00308	11060	WWP2	0|0|3	3	3	3	0	0.00|0.00|0.00	4|3|3	0	0
RAD18	O60814	85236	HIST1H2BK	11|11|14	36	14	3	0	0.00|0.00|0.00	9|9|9	0	0
RAD18	O75494	10772	SRSF10	11|11|11	33	11	3	0	0.00|0.00|0.00	5|15|14	0	0
RAD18	Q9Y3B4	51639	SF3B14	3|3|3	9	3	3	0	0.00|0.00|0.00	3|4|5	0	0
RAD18	Q9Y383	51631	LUC7L2	5|7|4	16	7	3	0	0.00|0.00|0.00	7|8|8	0	0
RAD18	Q9Y262	51386	EIF3L	4|10|8	22	10	3	0	0.00|0.00|0.00	5|15|11	0	0
RAD18	Q9Y2W1	9967	THRAP3	24|16|25	65	25	3	0	0.00|0.00|0.00	55|25|31	0	0
RAD18	Q9Y2W2	51729	WBP11	4|5|2	11	5	3	0	0.00|0.00|0.00	3|6|5	0	0
RAD18	Q9Y2X7	28964	GIT1	0|1|0	1	1	3	0	0.00|0.00|0.00	4|1|3	0	0
RAD18	P01764	28442	IGHV3-23	10|20|11	41	20	3	0	0.00|0.00|0.00	7|44|24	0	0
RAD18	P05388	6175	RPLP0	18|18|24	60	24	3	0	0.00|0.00|0.00	14|19|22	0	0
RAD18	P09429	3146	HMGB1	5|5|7	17	7	3	0	0.00|0.00|0.00	3|10|8	0	0
RAD18	P05787	3856	KRT8	0|0|1	1	1	3	0	0.00|0.00|0.00	5|0|1	0	0
RAD18	P09651	3178	HNRNPA1	31|39|62	132	62	3	0	0.00|0.00|0.00	15|50|46	0	0
RAD18	P10412	3008	HIST1H1E	5|3|5	13	5	3	0	0.00|0.00|0.00	4|7|6	0	0
RAD18	P11142	3312	HSPA8	24|35|45	104	45	3	0	0.00|0.00|0.00	13|22|20	0	0
RAD18	P35908	3849	KRT2	7|5|7	19	7	3	0	0.00|0.00|0.00	11|6|13	0	0
RAD18	P04264	3848	KRT1	20|23|34	77	34	3	0	0.00|0.00|0.00	26|26|35	0	0
RAD18	P07910	3183	HNRNPC	18|26|22	66	26	3	0	0.00|0.00|0.00	23|29|21	0	0
RAD18	P08238	3326	HSP90AB1	28|42|54	124	54	3	0	0.00|0.00|0.00	23|54|55	0	0
RAD18	P07900	3320	HSP90AA1	42|68|59	169	68	3	0	0.00|0.00|0.00	23|67|60	0	0
RAD18	P08670	7431	VIM	38|38|60	136	60	3	0	0.00|0.00|0.00	54|64|64	0	0
RAD18	Q9UQ80	5036	PA2G4	8|10|13	31	13	3	0	0.00|0.00|0.00	5|11|10	0	0
RAD18	Q9UQ35	23524	SRRM2	21|29|23	73	29	3	0	0.00|0.00|0.00	15|20|22	0	0
RAD18	Q9HCE1	4343	MOV10	11|12|13	36	13	3	0	0.00|0.00|0.00	11|19|12	0	0
RAD18	Q9H307	5411	PNN	6|7|4	17	7	3	0	0.00|0.00|0.00	16|8|10	0	0
RAD18	Q9HCG8	57703	CWC22	2|1|5	8	5	3	0	0.00|0.00|0.00	7|6|5	0	0
RAD18	Q9NQC3	57142	RTN4	2|5|5	12	5	3	0	0.00|0.00|0.00	3|5|4	0	0
RAD18	Q9NUD5	85364	ZCCHC3	2|3|5	10	5	3	0	0.00|0.00|0.00	2|4|5	0	0
RAD18	Q9H2U1	170506	DHX36	3|4|2	9	4	3	0	0.00|0.00|0.00	3|7|3	0	0
RAD18	Q9H0D6	22803	XRN2	4|5|6	15	6	3	0	0.00|0.00|0.00	4|8|9	0	0
RAD18	Q9BRL6	10929	SRSF8	0|0|1	1	1	3	0	0.00|0.00|0.00	2|0|1	0	0
RAD18	Q9BUJ2	11100	HNRNPUL1	43|48|49	140	49	3	0	0.00|0.00|0.00	41|78|73	0	0
RAD18	Q9BXP5	51593	SRRT	28|34|26	88	34	3	0	0.00|0.00|0.00	24|32|22	0	0
RAD18	Q9C0J8	55339	WDR33	2|0|2	4	2	3	0	0.00|0.00|0.00	4|6|2	0	0
RAD18	Q9NWB6	55082	ARGLU1	0|2|1	3	2	3	0	0.00|0.00|0.00	3|4|2	0	0
RAD18	Q9NWH9	79811	SLTM	6|6|5	17	6	3	0	0.00|0.00|0.00	5|7|9	0	0
RAD18	Q9UKM9	22913	RALY	3|6|5	14	6	3	0	0.00|0.00|0.00	7|9|6	0	0
RAD18	Q9UKF6	51692	CPSF3	2|1|0	3	2	3	0	0.00|0.00|0.00	4|6|3	0	0
RAD18	Q9UKV3	22985	ACIN1	18|12|15	45	18	3	0	0.00|0.00|0.00	34|19|20	0	0
RAD18	Q9UMS4	27339	PRPF19	12|20|13	45	20	3	0	0.00|0.00|0.00	6|22|17	0	0
RAD18	Q9UNZ5	28974	C19orf53	3|8|0	11	8	3	0	0.00|0.00|0.00	3|8|6	0	0
RAD18	Q9UJV9	51428	DDX41	0|3|0	3	3	3	0	0.00|0.00|0.00	9|9|10	0	0
RAD18	Q9UHX1	22827	PUF60	7|10|11	28	11	3	0	0.00|0.00|0.00	7|10|11	0	0
RAD18	Q9NYF8	9774	BCLAF1	25|14|22	61	25	3	0	0.00|0.00|0.00	54|31|37	0	0
RAD18	Q9P2G9	57563	KLHL8	38|37|38	113	38	3	0	0.00|0.00|0.00	19|47|42	0	0
RAD18	Q9P2I0	53981	CPSF2	5|4|3	12	5	3	0	0.00|0.00|0.00	6|15|14	0	0
RAD18	Q9UBI6	55970	GNG12	0|0|1	1	1	3	0	0.00|0.00|0.00	2|0|1	0	0
RAD18	P11940	26986	PABPC1	32|34|31	97	34	3	0	0.00|0.00|0.00	31|61|47	0	0
RAD18	Q13310	8761	PABPC4	32|26|27	85	32	3	0	0.00|0.00|0.00	22|49|38	0	0
RAD18	P52756	10181	RBM5	3|4|1	8	4	3	0	0.00|0.00|0.00	2|6|2	0	0
RAD18	Q9NQ29	55692	LUC7L	1|1|0	2	1	3	0	0.00|0.00|0.00	1|0|0	0	0
RAD18	Q8TF01	25957	PNISR	1|1|1	3	1	3	0	0.00|0.00|0.00	2|0|0	0	0
RAD18	O00193	10944	C11orf58	0|1|0	1	1	3	0	0.00|0.00|0.00	1|0|0	0	0
RAD18	O15226	55922	NKRF	0|1|0	1	1	3	0	0.00|0.00|0.00	1|0|0	0	0
RAD18	Q9Y5B9	11198	SUPT16H	2|7|6	15	7	3	0	0.00|0.00|0.00	4|2|7	0	0
RAD18	Q9NZI8	10642	IGF2BP1	11|14|8	33	14	3	0	0.00|0.00|0.00	11|13|12	0	0
RAD18	Q99729	3182	HNRNPAB	6|5|15	26	15	3	0	0.00|0.00|0.00	4|11|10	0	0
RAD18	Q14103	3184	HNRNPD	1|8|10	19	10	3	0	0.00|0.00|0.00	2|8|8	0	0
RAD18	Q9BUF5	84617	TUBB6	16|21|19	56	21	3	0	0.00|0.00|0.00	7|16|20	0	0
RAD18	P07437	203068	TUBB	14|15|13	42	15	3	0	0.00|0.00|0.00	4|12|13	0	0
RAD18	P21127	984	CDK11B	2|1|1	4	2	3	0	0.00|0.00|0.00	1|5|4	0	0
RAD18	P55209	4673	NAP1L1	8|8|12	28	12	3	0	0.00|0.00|0.00	1|13|7	0	0
RAD18	Q99873	3276	PRMT1	0|0|1	1	1	3	0	0.00|0.00|0.00	1|0|0	0	0
RAD18	Q96K17	91408	BTF3L4	0|1|1	2	1	3	0	0.00|0.00|0.00	1|0|2	0	0
RAD18	Q9Y3D9	51649	MRPS23	1|0|1	2	1	3	0	0.00|0.00|0.00	1|0|3	0	0
RAD18	P62310	27258	LSM3	1|1|1	3	1	3	0	0.00|0.00|0.00	1|1|0	0	0
RAD18	Q9BRJ6	84310	C7orf50	0|1|1	2	1	3	0	0.00|0.00|0.00	1|0|1	0	0
RAD18	Q8IWX8	10523	CHERP	1|2|1	4	2	3	0	0.00|0.00|0.00	1|10|7	0	0
RAD18	Q9UMY1	51406	NOL7	0|1|1	2	1	3	0	0.00|0.00|0.00	1|1|2	0	0
RAD18	Q00577	5813	PURA	3|2|3	8	3	3	0	0.00|0.00|0.00	1|5|4	0	0
RAD18	Q13151	10949	HNRNPA0	4|3|3	10	4	3	0	0.00|0.00|0.00	1|6|7	0	0
RAD18	Q6UX04	10283	CWC27	3|2|3	8	3	3	0	0.00|0.00|0.00	1|4|5	0	0
RAD18	Q9HCS7	56949	XAB2	0|1|0	1	1	3	0	0.00|0.00|0.00	1|0|0	0	0
RAD18	Q96SB4	6732	SRPK1	2|1|2	5	2	3	0	0.00|0.00|0.00	4|5|0	0	0
RAD18	Q96N67	85440	DOCK7	68|98|71	237	98	3	0	0.00|0.00|0.00	52|100|71	0	0
RAD18	P38919	9775	EIF4A3	6|4|7	17	7	3	0	0.00|0.00|0.00	14|16|7	0	0
RAD18	P38159	27316	RBMX	32|49|34	115	49	3	0	0.00|0.00|0.00	29|33|33	0	0
RAD18	P39023	6122	RPL3	18|21|22	61	22	3	0	0.00|0.00|0.00	14|24|21	0	0
RAD18	P39687	8125	ANP32A	6|3|3	12	6	3	0	0.00|0.00|0.00	5|8|4	0	0
RAD18	P40429	23521	RPL13A	5|3|8	16	8	3	0	0.00|0.00|0.00	7|11|4	0	0
RAD18	P52597	3185	HNRNPF	1|2|7	10	7	3	0	0.00|0.00|0.00	1|15|12	0	0
RAD18	Q92841	10521	DDX17	18|18|20	56	20	3	0	0.00|0.00|0.00	12|25|23	0	0
RAD18	P13645	3858	KRT10	15|21|17	53	21	3	0	0.00|0.00|0.00	20|15|27	0	0
RAD18	P14678	6628	SNRPB	31|30|27	88	31	3	0	0.00|0.00|0.00	14|39|36	0	0
RAD18	P17844	1655	DDX5	38|39|46	123	46	3	0	0.00|0.00|0.00	19|49|48	0	0
RAD18	O00571	1654	DDX3X	18|16|22	56	22	3	0	0.00|0.00|0.00	12|26|22	0	0
RAD18	P46783	6204	RPS10	6|14|11	31	14	3	0	0.00|0.00|0.00	5|12|11	0	0
RAD18	P61513	6168	RPL37A	9|9|15	33	15	3	0	0.00|0.00|0.00	11|12|10	0	0
RAD18	Q14498	9584	RBM39	8|13|12	33	13	3	0	0.00|0.00|0.00	14|16|16	0	0
RAD18	Q01081	7307	U2AF1	6|5|6	17	6	3	0	0.00|0.00|0.00	6|7|7	0	0
RAD18	Q6PKG0	23367	LARP1	25|22|23	70	25	3	0	0.00|0.00|0.00	27|45|35	0	0
RAD18	Q92804	8148	TAF15	70|99|92	261	99	3	0	0.00|0.00|0.00	45|105|87	0	0
RAD18	Q96II8	84859	LRCH3	29|43|29	101	43	3	0	0.00|0.00|0.00	14|44|41	0	0
RAD18	P68431	8968	HIST1H3F	1|0|2	3	2	3	0	0.00|0.00|0.00	5|3|2	0	0
RAD18	P68363	10376	TUBA1B	11|0|0	11	11	3	0	0.00|0.00|0.00	5|9|6	0	0
RAD18	P62701	6191	RPS4X	18|22|19	59	22	3	0	0.00|0.00|0.00	24|28|25	0	0
RAD18	P62854	6231	RPS26	4|6|6	16	6	3	0	0.00|0.00|0.00	4|11|6	0	0
RAD18	P67809	4904	YBX1	8|14|10	32	14	3	0	0.00|0.00|0.00	11|9|10	0	0
RAD18	P16989	8531	CSDA	10|6|11	27	11	3	0	0.00|0.00|0.00	9|14|10	0	0
RAD18	Q9NZ01	9524	TECR	1|0|0	1	1	3	0	0.00|0.00|0.00	0|0|0	0	0
RAD18
